# Supplementary material for: Integration of small RNAs and transcriptome sequencing uncovers a complex regulatory network during vernalization and heading stages of orchardgrass (Dactylis glomerata L.)
Source: BMC Genomics. 2018 Oct 3;19:727. doi: 10.1186/s12864-018-5104-0 (PMC6171228; doi:10.1186/s12864-018-5104-0)
Supplement: Supplementary file 1 — Table S1. Summary statistics of RNA sequencing in different samples. Table S2. Summary of transcriptome sequencing for D. glomerata. Table S3. Summary statistics of the quality of sRNA sequencing. Table S4. Summary statistics of sRNA sequencing in samples from different stages. Table S5. Summary statistics of sRNA mapping results. Table S6. Length distribution of total sRNA. Table S7. Summary statistics and Length distribution of known miRNAs and novel miRNAs. Table S8. Statistics of differentially expressed miRNAs. Table S9. The targets of differentially expressed miRNAs. Table S10. Statistics for significant DEGs. (XLSX 313 kb) [file 12864_2018_5104_MOESM1_ESM.xlsx]

## Sheet: Additional File 1
Table S11 The primers of qRT-PCR
miRNAs	Primers
miR528	AATGGAAGGGGCATGCAGAG
miR408	ACTGCACTGCCTCTTCCCTG
miR399	TGCCAAAGGAGAGTTGCCCT
miR398	TGTGTTCTCAGGTCGCCCCT
miR397	GGTTATTGAGTGCAGCGTTGATG
miR172	GCAGAATCTTGATGATGCTGCAT
miR167	TGAAGCTGCCAGCATGATCTG
miR166	GGAATGTTGTCTGGCTCGGG
Unigenes	Primer-F	Primer-R
FRI(c132929_g2)	CCTTTGAGTTTGTCACTGTTTCGG	CTGTTCTAGCAACGGCATTGTTGT
LHP1(c143664_g4)	CGTTGCCTCTCAGGACAAGTAGT	GCATCAAACCCCACAATCGA
VRN1(c147469_g1)	AGGGGTAGCTCTTCTCCGAGTT	ACATGATGGGCGTGCTGATG
LHY(c146679_g3)	CATGTGGCTCCAACACACCA	GCGATGCTCCTAAATCTGCG
FD(c128431_g1)	ATCAGGAGAGCAGTGACGACGA	TGCCCAGTAACAATGCCAGC
SPL9(c150483_g1)	AGCAGTGCGGCAAGTTCCAT	TGAATCGGGTTTTCTCCGTCTT
GI(c151406_g1)	TTTTGCCCCACCTCTGTCTTC	TGCTGCTCCTCCTAACCTGTATG
SPL3(c134262_g2)	GATGCTGAGATTTCTACCAGGGC	CACGATGGATGACACAGTTTTACC

## Sheet: Additional File 2
Table S12 Targets of miRNAs in BV_stage, VE_stage and AV_stage
gene_id	Gene Length	NR GI	NR ID	NR Score	NR Evalue	NR Description	NT GI	NT ID	NT Score	NT Evalue	NT Description	KO ID	KO Name	KO Description	Http Link	Swissprot ID	Swissprot Score	Swissprot Evalue	Swissprot Description	PFAM ID	PFAM description	Gene Ontology Biological Pathway	BP Description	Gene Ontology Molecular Function	MF Description	Gene Ontology Cellular Component	CC Description	KOG ID	KOG Description
c149530_g1	1872	326526945	BAK00861.1	2022	0	predicted protein [Hordeum vulgare subsp. vulgare]	326526944	AK369660.1	915	0	Hordeum vulgare subsp. vulgare mRNA for predicted protein, complete cds, clone: NIASHv2095D21	--	--	--	--	Q336N8	1092	6.94e-136	Lysine-specific demethylase JMJ706 OS=Oryza sativa subsp. japonica GN=JMJ706 PE=2 SV=1	PF05924//PF16867//PF00643	SAMP Motif//Dimethlysulfonioproprionate lyase//B-box zinc finger	GO:0016055	Wnt signaling pathway	GO:0047869//GO:0008270//GO:0008013	dimethylpropiothetin dethiomethylase activity//zinc ion binding//beta-catenin binding	GO:0005622//GO:0016342	intracellular//catenin complex	KOG1246	DNA-binding protein jumonji/RBP2/SMCY, contains JmjC domain
c146677_g2	988	474442733	EMS68442.1	691	1.56e-79	Putative disease resistance protein RGA3 [Triticum urartu]	721612825	XR_732803.1	160	4.98e-76	PREDICTED: Brachypodium distachyon putative disease resistance protein At3g14460 (LOC100846661), misc_RNA	--	--	--	--	Q7XA40	131	5.87e-07	Putative disease resistance protein RGA3 OS=Solanum bulbocastanum GN=RGA3 PE=2 SV=2	PF03041	lef-2	GO:0019083	viral transcription	--	--	--	--	--	--
c152250_g1	5215	357137641	XP_003570408.1	1222	1.95e-151	PREDICTED: OTU domain-containing protein 5-A [Brachypodium distachyon]>gi|721667576|ref|XP_010235977.1| PREDICTED: OTU domain-containing protein 5-A [Brachypodium distachyon]	721667573	XM_003570360.2	627	0	PREDICTED: Brachypodium distachyon OTU domain-containing protein 5-A (LOC100835946), transcript variant X1, mRNA	--	--	--	--	Q8L765	365	4.8e-35	BTB/POZ and MATH domain-containing protein 1 OS=Arabidopsis thaliana GN=BPM1 PE=1 SV=1	PF04931//PF00651//PF06734	DNA polymerase phi//BTB/POZ domain//UL97	GO:0016032//GO:0006351//GO:0006260	viral process//transcription, DNA-templated//DNA replication	GO:0003887//GO:0005524//GO:0003677//GO:0005515//GO:0004672	DNA-directed DNA polymerase activity//ATP binding//DNA binding//protein binding//protein kinase activity	GO:0042575	DNA polymerase complex	KOG2605	OTU (ovarian tumor)-like cysteine protease
c127980_g1	2219	326488951	BAJ98087.1	869	4.35e-108	predicted protein [Hordeum vulgare subsp. vulgare]>gi|326491105|dbj|BAK05652.1| predicted protein [Hordeum vulgare subsp. vulgare]	326488950	AK366884.1	383	0	Hordeum vulgare subsp. vulgare mRNA for predicted protein, complete cds, clone: NIASHv2047L19 >gnl|BL_ORD_ID|10449967 Hordeum vulgare subsp. vulgare mRNA for predicted protein, complete cds, clone: NIASHv3065C10	K04459	DUSP, MKP	dual specificity MAP kinase phosphatase	http://www.genome.jp/dbget-bin/www_bget?ko:K04459	Q84JU4	419	7.91e-45	Protein-tyrosine-phosphatase IBR5 OS=Arabidopsis thaliana GN=IBR5 PE=1 SV=1	PF00102//PF00782//PF05706	Protein-tyrosine phosphatase//Dual specificity phosphatase, catalytic domain//Cyclin-dependent kinase inhibitor 3 (CDKN3)	GO:0006570//GO:0035335//GO:0006470	tyrosine metabolic process//peptidyl-tyrosine dephosphorylation//protein dephosphorylation	GO:0004725//GO:0004721//GO:0008138	protein tyrosine phosphatase activity//phosphoprotein phosphatase activity//protein tyrosine/serine/threonine phosphatase activity	--	--	KOG1716	Dual specificity phosphatase
c133951_g1	2095	475588123	EMT20763.1	1115	2.85e-145	N-(5'-phosphoribosyl)anthranilate isomerase [Aegilops tauschii]	326493899	AK354193.1	535	0	Hordeum vulgare subsp. vulgare mRNA for predicted protein, complete cds, clone: NIASHv1005K17	K01817	trpF	phosphoribosylanthranilate isomerase	http://www.genome.jp/dbget-bin/www_bget?ko:K01817	Q42440	636	4.6e-75	N-(5'-phosphoribosyl)anthranilate isomerase 1, chloroplastic OS=Arabidopsis thaliana GN=PAI1 PE=2 SV=1	PF00697	N-(5'phosphoribosyl)anthranilate (PRA) isomerase	GO:0006568//GO:0009094//GO:0006571//GO:0000162	tryptophan metabolic process//L-phenylalanine biosynthetic process//tyrosine biosynthetic process//tryptophan biosynthetic process	GO:0004640	phosphoribosylanthranilate isomerase activity	--	--	KOG4202	Phosphoribosylanthranilate isomerase
c150302_g1	3150	357132295	XP_003567766.1	2982	0	PREDICTED: ABC transporter G family member 7 [Brachypodium distachyon]	241986650	AK333911.1	1516	0	Triticum aestivum cDNA, clone: WT008_J23, cultivar: Chinese Spring	--	--	--	--	Q9ZU35	2417	0	ABC transporter G family member 7 OS=Arabidopsis thaliana GN=ABCG7 PE=2 SV=1	PF02367//PF03193//PF01637//PF00004//PF01061//PF13304//PF00910//PF00005//PF00437	Threonylcarbamoyl adenosine biosynthesis protein TsaE//Protein of unknown function, DUF258//Archaeal ATPase//ATPase family associated with various cellular activities (AAA)//ABC-2 type transporter//AAA domain, putative AbiEii toxin, Type IV TA system//RNA helicase//ABC transporter//Type II/IV secretion system protein	GO:0002949//GO:0006810	tRNA threonylcarbamoyladenosine modification//transport	GO:0005525//GO:0016887//GO:0003924//GO:0003723//GO:0005524//GO:0003724	GTP binding//ATPase activity//GTPase activity//RNA binding//ATP binding//RNA helicase activity	GO:0016020	membrane	KOG0061	Transporter, ABC superfamily (Breast cancer resistance protein)
c143968_g2	1162	473880431	EMS47962.1	287	1.24e-26	Ribonuclease P protein subunit p29 [Triticum urartu]	721637295	XM_010232969.1	125	1.68e-56	PREDICTED: Brachypodium distachyon ribonuclease P protein subunit p29-like (LOC100827157), transcript variant X3, mRNA	K03538	POP4, RPP29	ribonuclease P protein subunit POP4	http://www.genome.jp/dbget-bin/www_bget?ko:K03538	--	--	--	--	PF01868	Domain of unknown function UPF0086	GO:0008033//GO:0006379//GO:0051252//GO:0006364	tRNA processing//mRNA cleavage//regulation of RNA metabolic process//rRNA processing	GO:0004540//GO:0003723	ribonuclease activity//RNA binding	GO:0030677//GO:0000172	ribonuclease P complex//ribonuclease MRP complex	--	--
c144430_g1	2616	475598113	EMT23835.1	1290	3.64e-158	Valyl-tRNA synthetase [Aegilops tauschii]	326519637	AK368989.1	654	0	Hordeum vulgare subsp. vulgare mRNA for predicted protein, complete cds, clone: NIASHv2083F19	K01873	VARS, valS	valyl-tRNA synthetase	http://www.genome.jp/dbget-bin/www_bget?ko:K01873	P93736	649	1.22e-69	Valine--tRNA ligase, mitochondrial 1 OS=Arabidopsis thaliana GN=TWN2 PE=2 SV=2	PF08264//PF10458	Anticodon-binding domain of tRNA//Valyl tRNA synthetase tRNA binding arm	GO:0006418//GO:0009097//GO:0009099//GO:0009098//GO:0006438	tRNA aminoacylation for protein translation//isoleucine biosynthetic process//valine biosynthetic process//leucine biosynthetic process//valyl-tRNA aminoacylation	GO:0000166//GO:0004832//GO:0005524	nucleotide binding//valine-tRNA ligase activity//ATP binding	GO:0005737	cytoplasm	KOG0432	Valyl-tRNA synthetase
c143298_g1	1917	357147739	XP_003574465.1	918	4.98e-158	PREDICTED: probable trehalose-phosphate phosphatase 6 [Brachypodium distachyon]	326516001	AK356809.1	453	0	Hordeum vulgare subsp. vulgare mRNA for predicted protein, complete cds, clone: NIASHv1040C02	K01087	otsB	trehalose 6-phosphate phosphatase	http://www.genome.jp/dbget-bin/www_bget?ko:K01087	Q6ZAL2	891	6.23e-112	Probable trehalose-phosphate phosphatase 6 OS=Oryza sativa subsp. japonica GN=TPP6 PE=2 SV=1	PF02358	Trehalose-phosphatase	GO:0005992	trehalose biosynthetic process	GO:0003824	catalytic activity	--	--	--	--
c133309_g3	786	475600425	EMT24536.1	586	4.92e-66	hypothetical protein F775_52668 [Aegilops tauschii]	--	--	--	--	--	--	--	--	--	--	--	--	--	PF00440//PF01498	Bacterial regulatory proteins, tetR family//Transposase	GO:0006313//GO:0015074	transposition, DNA-mediated//DNA integration	GO:0003677	DNA binding	--	--	--	--
c149228_g1	2753	473942548	EMS50413.1	1577	0	hypothetical protein TRIUR3_11905 [Triticum urartu]	721687889	XM_003576488.2	738	0	PREDICTED: Brachypodium distachyon probable folate-biopterin transporter 6 (LOC100830453), mRNA	--	--	--	--	Q9LEV7	963	8.9e-118	Probable folate-biopterin transporter 6 OS=Arabidopsis thaliana GN=At5g10820 PE=2 SV=1	PF03820//PF07690//PF00822//PF03092	Tricarboxylate carrier//Major Facilitator Superfamily//PMP-22/EMP/MP20/Claudin family//BT1 family	GO:0006810//GO:0055085//GO:0006811	transport//transmembrane transport//ion transport	GO:0015075	ion transmembrane transporter activity	GO:0016021//GO:0016020	integral component of membrane//membrane	--	--
c150756_g1	4903	514754372	XP_004963020.1	1353	3.97e-173	PREDICTED: nucleobase-ascorbate transporter 3 [Setaria italica]>gi|514754376|ref|XP_004963021.1| PREDICTED: nucleobase-ascorbate transporter 3 [Setaria italica]	241986250	AK333511.1	611	0	Triticum aestivum cDNA, clone: WT006_K10, cultivar: Chinese Spring	K14611	SLC23A1_2, SVCT1_2	solute carrier family 23 (nucleobase transporter), member 1/2	http://www.genome.jp/dbget-bin/www_bget?ko:K14611	Q8GZD4	935	7.99e-116	Nucleobase-ascorbate transporter 3 OS=Arabidopsis thaliana GN=NAT3 PE=2 SV=2	PF00860	Permease family	GO:0006810//GO:0055085	transport//transmembrane transport	GO:0005215	transporter activity	GO:0016020	membrane	KOG1292	Xanthine/uracil transporters
c151756_g1	3630	473889288	EMS48471.1	1910	0	hypothetical protein TRIUR3_06388 [Triticum urartu]	326490837	AK358875.1	852	0	Hordeum vulgare subsp. vulgare mRNA for predicted protein, complete cds, clone: NIASHv1084N23	--	--	--	--	Q7XUA8	761	3.41e-88	IAA-amino acid hydrolase ILR1-like 5 OS=Oryza sativa subsp. japonica GN=ILL5 PE=2 SV=1	PF01546//PF00859//PF02538//PF03544	Peptidase family M20/M25/M40//CTF/NF-I family transcription modulation region//Hydantoinase B/oxoprolinase//Gram-negative bacterial TonB protein C-terminal	GO:0006810//GO:0008152//GO:0006355//GO:0006260	transport//metabolic process//regulation of transcription, DNA-templated//DNA replication	GO:0003700//GO:0016787//GO:0003824	transcription factor activity, sequence-specific DNA binding//hydrolase activity//catalytic activity	GO:0005634//GO:0005667	nucleus//transcription factor complex	--	--
c143057_g1	2317	357155746	XP_003577224.1	2169	0	PREDICTED: cationic amino acid transporter 2, vacuolar-like [Brachypodium distachyon]	721672385	XM_003577176.2	850	0	PREDICTED: Brachypodium distachyon cationic amino acid transporter 2, vacuolar-like (LOC100844923), mRNA	K13863	SLC7A1, ATRC1	solute carrier family 7 (cationic amino acid transporter), member 1	http://www.genome.jp/dbget-bin/www_bget?ko:K13863	Q9ASS7	1557	0	Cationic amino acid transporter 2, vacuolar OS=Arabidopsis thaliana GN=CAT2 PE=2 SV=1	PF00324//PF01342//PF13520	Amino acid permease//SAND domain//Amino acid permease	GO:0006810//GO:0006865//GO:0003333//GO:0055085	transport//amino acid transport//amino acid transmembrane transport//transmembrane transport	GO:0015171//GO:0003677	amino acid transmembrane transporter activity//DNA binding	GO:0016020	membrane	KOG1286	Amino acid transporters
c150479_g1	4046	357113830	XP_003558704.1	4747	0	PREDICTED: nuclear pore complex protein Nup96 homolog [Brachypodium distachyon]	721625178	XM_003558656.2	2119	0	PREDICTED: Brachypodium distachyon nuclear pore complex protein Nup96 homolog (LOC100846343), mRNA	K14297	NUP98, ADAR2, NUP116	nuclear pore complex protein Nup98-Nup96	http://www.genome.jp/dbget-bin/www_bget?ko:K14297	Q8LLD0	2625	0	Nuclear pore complex protein NUP96 OS=Arabidopsis thaliana GN=NUP96 PE=1 SV=1	PF04096//PF07243//PF12859//PF16622	Nucleoporin autopeptidase//Phlebovirus glycoprotein G1//Anaphase-promoting complex subunit 1//zinc-finger C2H2-type	GO:0006810	transport	GO:0046872	metal ion binding	GO:0005643//GO:0016021//GO:0005680//GO:0019012	nuclear pore//integral component of membrane//anaphase-promoting complex//virion	KOG0845	Nuclear pore complex, Nup98 component (sc Nup145/Nup100/Nup116)
c172249_g1	752	828286504	XP_012574343.1	269	1.02e-25	PREDICTED: aquaporin NIP1-2-like isoform X3 [Cicer arietinum]	--	--	--	--	--	K09872	PIP	aquaporin PIP	http://www.genome.jp/dbget-bin/www_bget?ko:K09872	Q88F17	394	8.6e-45	Aquaporin Z OS=Pseudomonas putida (strain KT2440) GN=aqpZ PE=3 SV=1	PF00230	Major intrinsic protein	GO:0006810	transport	GO:0005215	transporter activity	GO:0016020	membrane	KOG0223	Aquaporin (major intrinsic protein family)
c145538_g1	1409	474166371	EMS57415.1	717	1.04e-87	hypothetical protein TRIUR3_03006 [Triticum urartu]	151418489	AK249840.1	353	0	Hordeum vulgare subsp. vulgare cDNA clone: FLbaf58j11, mRNA sequence	--	--	--	--	Q9C8M1	509	5.58e-58	Probable sugar phosphate/phosphate translocator At1g53660 OS=Arabidopsis thaliana GN=At1g53660 PE=3 SV=2	PF08449//PF02788	UAA transporter family//Ribulose bisphosphate carboxylase large chain, N-terminal domain	GO:0055085//GO:0046487//GO:0015977	transmembrane transport//glyoxylate metabolic process//carbon fixation	GO:0016984	ribulose-bisphosphate carboxylase activity	GO:0009573	chloroplast ribulose bisphosphate carboxylase complex	--	--
c127049_g1	1374	108794609	ABG20829.1	339	1.27e-77	high affinity nitrate transporter NRT2.6 [Hordeum vulgare subsp. vulgare]	--	--	--	--	--	K02575	NRT, narK, nrtP, nasA	MFS transporter, NNP family, nitrate/nitrite transporter	http://www.genome.jp/dbget-bin/www_bget?ko:K02575	P0DKH0	296	5.32e-44	High-affinity nitrate transporter 2.2 OS=Oryza sativa subsp. japonica GN=NRT2.2 PE=1 SV=1	PF09190//PF03345//PF07690	DALR domain//Oligosaccharyltransferase 48 kDa subunit beta//Major Facilitator Superfamily	GO:0055085//GO:0006423//GO:0006534//GO:0018279	transmembrane transport//cysteinyl-tRNA aminoacylation//cysteine metabolic process//protein N-linked glycosylation via asparagine	GO:0005524//GO:0000166//GO:0004817	ATP binding//nucleotide binding//cysteine-tRNA ligase activity	GO:0005789//GO:0005737//GO:0016021	endoplasmic reticulum membrane//cytoplasm//integral component of membrane	--	--
c131095_g1	1121	326526663	BAK00720.1	987	2.29e-130	predicted protein [Hordeum vulgare subsp. vulgare]	326526662	AK369519.1	518	0	Hordeum vulgare subsp. vulgare mRNA for predicted protein, complete cds, clone: NIASHv2092M05	K17081	PHB2	prohibitin 2	http://www.genome.jp/dbget-bin/www_bget?ko:K17081	Q9ZNT7	863	1.45e-112	Prohibitin-2, mitochondrial OS=Arabidopsis thaliana GN=PHB2 PE=1 SV=1	PF09330	D-lactate dehydrogenase, membrane binding	GO:0055085	transmembrane transport	GO:0050660	flavin adenine dinucleotide binding	--	--	KOG3090	Prohibitin-like protein
c142704_g2	3176	357144456	XP_003573299.1	235	1.04e-17	PREDICTED: probable metal-nicotianamine transporter YSL8 [Brachypodium distachyon]	721652010	XM_003573251.2	113	2.2e-49	PREDICTED: Brachypodium distachyon probable metal-nicotianamine transporter YSL8 (LOC100837588), mRNA	--	--	--	--	Q0E4J6	196	6.82e-14	Probable metal-nicotianamine transporter YSL8 OS=Oryza sativa subsp. japonica GN=YSL8 PE=2 SV=1	PF03169	OPT oligopeptide transporter protein	GO:0055085	transmembrane transport	--	--	--	--	--	--
c128054_g1	2438	326524187	BAJ97104.1	760	7.31e-89	predicted protein [Hordeum vulgare subsp. vulgare]	326524186	AK365901.1	338	1.41e-174	Hordeum vulgare subsp. vulgare mRNA for predicted protein, complete cds, clone: NIASHv2038M02	--	--	--	--	Q6NUT3	222	1.53e-17	Major facilitator superfamily domain-containing protein 12 OS=Homo sapiens GN=MFSD12 PE=1 SV=2	PF07690	Major Facilitator Superfamily	GO:0055085	transmembrane transport	--	--	GO:0016021	integral component of membrane	KOG4830	Predicted sugar transporter
c145820_g1	5222	721662890	XP_010235324.1	4919	0	PREDICTED: calcium-transporting ATPase 8, plasma membrane-type-like [Brachypodium distachyon]	721662889	XM_010237022.1	2416	0	PREDICTED: Brachypodium distachyon calcium-transporting ATPase 8, plasma membrane-type-like (LOC100834729), mRNA	K01537	E3.6.3.8	Ca2+-transporting ATPase	http://www.genome.jp/dbget-bin/www_bget?ko:K01537	Q9LF79	3501	0	Calcium-transporting ATPase 8, plasma membrane-type OS=Arabidopsis thaliana GN=ACA8 PE=1 SV=1	PF00122//PF12515//PF05470	E1-E2 ATPase//Ca2+-ATPase N terminal autoinhibitory domain//Eukaryotic translation initiation factor 3 subunit 8 N-terminus	GO:0006413//GO:0006446	translational initiation//regulation of translational initiation	GO:0003743//GO:0005516//GO:0046872//GO:0031369//GO:0000166	translation initiation factor activity//calmodulin binding//metal ion binding//translation initiation factor binding//nucleotide binding	GO:0005852//GO:0005840	eukaryotic translation initiation factor 3 complex//ribosome	KOG0204	Calcium transporting ATPase
c138536_g1	2153	475445707	EMT01541.1	1788	0	DNA-directed RNA polymerase III subunit RPC1 [Aegilops tauschii]	721663552	XM_003574897.2	736	0	PREDICTED: Brachypodium distachyon DNA-directed RNA polymerase III subunit rpc1-like (LOC100830443), mRNA	K03018	RPC1, POLR3A	DNA-directed RNA polymerase III subunit RPC1	http://www.genome.jp/dbget-bin/www_bget?ko:K03018	Q86AQ5	953	1.72e-110	DNA-directed RNA polymerase III subunit rpc1 OS=Dictyostelium discoideum GN=polr3a PE=3 SV=1	PF07562//PF04998//PF11744	Nine Cysteines Domain of family 3 GPCR//RNA polymerase Rpb1, domain 5//Aluminium activated malate transporter	GO:0006351//GO:0006144//GO:0015743//GO:0006206//GO:0007186	transcription, DNA-templated//purine nucleobase metabolic process//malate transport//pyrimidine nucleobase metabolic process//G-protein coupled receptor signaling pathway	GO:0003677//GO:0003899//GO:0004930	DNA binding//DNA-directed RNA polymerase activity//G-protein coupled receptor activity	GO:0005730	nucleolus	KOG0261	RNA polymerase III, large subunit
c143690_g3	3243	242032765	XP_002463777.1	3522	0	hypothetical protein SORBIDRAFT_01g005980 [Sorghum bicolor]>gi|241917631|gb|EER90775.1| hypothetical protein SORBIDRAFT_01g005980 [Sorghum bicolor]	669026884	HG670306.1	1430	0	Triticum aestivum chromosome 3B, genomic scaffold, cultivar Chinese Spring	--	--	--	--	Q7ZV90	210	1.4e-15	ATP-dependent DNA helicase PIF1 OS=Danio rerio GN=pif1 PE=2 SV=1	PF05970//PF02689//PF01443	PIF1-like helicase//Helicase//Viral (Superfamily 1) RNA helicase	GO:0000723//GO:0006281	telomere maintenance//DNA repair	GO:0004386//GO:0005524//GO:0003678	helicase activity//ATP binding//DNA helicase activity	GO:0005657	replication fork	KOG0987	DNA helicase PIF1/RRM3
c143282_g1	4335	326527341	BAK04612.1	2262	0	predicted protein [Hordeum vulgare subsp. vulgare]	241983822	AK331764.1	778	0	Triticum aestivum cDNA, clone: WT002_E20, cultivar: Chinese Spring	--	--	--	--	--	--	--	--	PF06214//PF04928//PF01608//PF15233	Signaling lymphocytic activation molecule (SLAM) protein//Poly(A) polymerase central domain//I/LWEQ domain//Synaptonemal complex central element protein 1	GO:0070193//GO:0043631//GO:0007130//GO:0007128//GO:0007165//GO:0046649	synaptonemal complex organization//RNA polyadenylation//synaptonemal complex assembly//meiotic prophase I//signal transduction//lymphocyte activation	GO:0004652//GO:0004872//GO:0003779	polynucleotide adenylyltransferase activity//receptor activity//actin binding	GO:0000795//GO:0009986//GO:0016021	synaptonemal complex//cell surface//integral component of membrane	--	--
c149749_g3	2377	326516296	BAJ92303.1	1169	7.94e-152	predicted protein, partial [Hordeum vulgare subsp. vulgare]	326516295	AK361096.1	563	0	Hordeum vulgare subsp. vulgare mRNA for predicted protein, partial cds, clone: NIASHv1132D04	K00860	cysC	adenylylsulfate kinase	http://www.genome.jp/dbget-bin/www_bget?ko:K00860	Q9SRW7	911	1.3e-115	Adenylyl-sulfate kinase 3 OS=Arabidopsis thaliana GN=APK3 PE=1 SV=1	PF00437//PF00005//PF00448//PF01695//PF02562//PF00910//PF01583//PF06414	Type II/IV secretion system protein//ABC transporter//SRP54-type protein, GTPase domain//IstB-like ATP binding protein//PhoH-like protein//RNA helicase//Adenylylsulphate kinase//Zeta toxin	GO:0006614//GO:0006144//GO:0000103//GO:0006810	SRP-dependent cotranslational protein targeting to membrane//purine nucleobase metabolic process//sulfate assimilation//transport	GO:0003723//GO:0004020//GO:0016887//GO:0005525//GO:0003724//GO:0005524//GO:0016301	RNA binding//adenylylsulfate kinase activity//ATPase activity//GTP binding//RNA helicase activity//ATP binding//kinase activity	--	--	KOG0635	Adenosine 5'-phosphosulfate kinase
c150244_g1	4635	326495056	BAJ85624.1	2843	0	predicted protein [Hordeum vulgare subsp. vulgare]	326495055	AK354405.1	1276	0	Hordeum vulgare subsp. vulgare mRNA for predicted protein, complete cds, clone: NIASHv1007B16	--	--	--	--	Q9ZQ74	1442	2.31e-179	Pentatricopeptide repeat-containing protein At2g03380, mitochondrial OS=Arabidopsis thaliana GN=PCMP-E47 PE=3 SV=1	PF00071//PF17049//PF07721	Ras family//ATPase expression protein 1//Tetratricopeptide repeat	GO:0007264//GO:0006417	small GTPase mediated signal transduction//regulation of translation	GO:0045182//GO:0042802//GO:0005525	translation regulator activity//identical protein binding//GTP binding	--	--	--	--
c62516_g1	2818	440577345	CCI55351.1	1857	0	PH01B019A14.20 [Phyllostachys edulis]	--	--	--	--	--	--	--	--	--	Q6AVI0	922	6.93e-109	Zinc finger BED domain-containing protein RICESLEEPER 2 OS=Oryza sativa subsp. japonica GN=Os03g0733400 PE=2 SV=1	PF02059//PF01539//PF14372//PF09446//PF02892//PF05699	Interleukin-3//Hepatitis C virus envelope glycoprotein E1//Domain of unknown function (DUF4413)//VMA21-like domain//BED zinc finger//hAT family C-terminal dimerisation region	GO:0007165//GO:0006955//GO:0040007//GO:0008283//GO:0070072	signal transduction//immune response//growth//cell proliferation//vacuolar proton-transporting V-type ATPase complex assembly	GO:0003677//GO:0005135//GO:0046983//GO:0008083	DNA binding//interleukin-3 receptor binding//protein dimerization activity//growth factor activity	GO:0005576//GO:0005894//GO:0019031	extracellular region//interleukin-3 receptor complex//viral envelope	KOG1121	Tam3-transposase (Ac family)
c148007_g1	8071	334351212	Q0DJS1.3	11876	0	RecName: Full=Serine/threonine-protein kinase TOR; AltName: Full=Protein TARGET OF RAPAMYCIN; Short=OsTOR	721638938	XM_003568577.2	5822	0	PREDICTED: Brachypodium distachyon serine/threonine-protein kinase TOR-like (LOC100835842), mRNA	K07203	FRAP	FKBP12-rapamycin complex-associated protein	http://www.genome.jp/dbget-bin/www_bget?ko:K07203	Q0DJS1	11876	0	Serine/threonine-protein kinase TOR OS=Oryza sativa subsp. japonica GN=TOR PE=2 SV=3	PF03323//PF02985//PF08064//PF02260//PF08771//PF01602//PF00454//PF02259	Bacillus/Clostridium GerA spore germination protein//HEAT repeat//UME (NUC010) domain//FATC domain//Rapamycin binding domain//Adaptin N terminal region//Phosphatidylinositol 3- and 4-kinase//FAT domain	GO:0009069//GO:0016310//GO:0016192//GO:0006886//GO:0009847	serine family amino acid metabolic process//phosphorylation//vesicle-mediated transport//intracellular protein transport//spore germination	GO:0004674//GO:0005515//GO:0016773//GO:0008144	protein serine/threonine kinase activity//protein binding//phosphotransferase activity, alcohol group as acceptor//drug binding	GO:0016021//GO:0030117	integral component of membrane//membrane coat	KOG0891	DNA-dependent protein kinase
c148007_g1	8071	334351212	Q0DJS1.3	11876	0	RecName: Full=Serine/threonine-protein kinase TOR; AltName: Full=Protein TARGET OF RAPAMYCIN; Short=OsTOR	721638938	XM_003568577.2	5822	0	PREDICTED: Brachypodium distachyon serine/threonine-protein kinase TOR-like (LOC100835842), mRNA	K07203	FRAP	FKBP12-rapamycin complex-associated protein	http://www.genome.jp/dbget-bin/www_bget?ko:K07203	Q0DJS1	11876	0	Serine/threonine-protein kinase TOR OS=Oryza sativa subsp. japonica GN=TOR PE=2 SV=3	PF03323//PF02985//PF08064//PF02260//PF08771//PF01602//PF00454//PF02259	Bacillus/Clostridium GerA spore germination protein//HEAT repeat//UME (NUC010) domain//FATC domain//Rapamycin binding domain//Adaptin N terminal region//Phosphatidylinositol 3- and 4-kinase//FAT domain	GO:0009069//GO:0016310//GO:0016192//GO:0006886//GO:0009847	serine family amino acid metabolic process//phosphorylation//vesicle-mediated transport//intracellular protein transport//spore germination	GO:0004674//GO:0005515//GO:0016773//GO:0008144	protein serine/threonine kinase activity//protein binding//phosphotransferase activity, alcohol group as acceptor//drug binding	GO:0016021//GO:0030117	integral component of membrane//membrane coat	KOG0891	DNA-dependent protein kinase
c148007_g1	8071	334351212	Q0DJS1.3	11876	0	RecName: Full=Serine/threonine-protein kinase TOR; AltName: Full=Protein TARGET OF RAPAMYCIN; Short=OsTOR	721638938	XM_003568577.2	5822	0	PREDICTED: Brachypodium distachyon serine/threonine-protein kinase TOR-like (LOC100835842), mRNA	K07203	FRAP	FKBP12-rapamycin complex-associated protein	http://www.genome.jp/dbget-bin/www_bget?ko:K07203	Q0DJS1	11876	0	Serine/threonine-protein kinase TOR OS=Oryza sativa subsp. japonica GN=TOR PE=2 SV=3	PF03323//PF02985//PF08064//PF02260//PF08771//PF01602//PF00454//PF02259	Bacillus/Clostridium GerA spore germination protein//HEAT repeat//UME (NUC010) domain//FATC domain//Rapamycin binding domain//Adaptin N terminal region//Phosphatidylinositol 3- and 4-kinase//FAT domain	GO:0009069//GO:0016310//GO:0016192//GO:0006886//GO:0009847	serine family amino acid metabolic process//phosphorylation//vesicle-mediated transport//intracellular protein transport//spore germination	GO:0004674//GO:0005515//GO:0016773//GO:0008144	protein serine/threonine kinase activity//protein binding//phosphotransferase activity, alcohol group as acceptor//drug binding	GO:0016021//GO:0030117	integral component of membrane//membrane coat	KOG0891	DNA-dependent protein kinase
c120751_g2	1042	357165354	XP_003580355.1	454	1.77e-48	PREDICTED: MATE efflux family protein 5-like [Brachypodium distachyon]	721693743	XM_003580307.2	267	1.74e-135	PREDICTED: Brachypodium distachyon MATE efflux family protein 5-like (LOC100831696), mRNA	K03327	TC.MATE, SLC47A, norM, mdtK, dinF	multidrug resistance protein, MATE family	http://www.genome.jp/dbget-bin/www_bget?ko:K03327	--	--	--	--	PF16320//PF01554	Ribosomal protein L7/L12 dimerisation domain//MatE	GO:0042254//GO:0006855//GO:0006810//GO:0015893//GO:0055085//GO:0006412	ribosome biogenesis//drug transmembrane transport//transport//drug transport//transmembrane transport//translation	GO:0015297//GO:0015238//GO:0003735	antiporter activity//drug transmembrane transporter activity//structural constituent of ribosome	GO:0005840//GO:0016020//GO:0005622	ribosome//membrane//intracellular	--	--
c9390_g1	2861	545710898	XP_005707756.1	505	7.37e-53	bifunctional diaminohydroxyphosphoribosylaminopyrimidine deaminase /5-amino-6-(5-phosphoribosylamino)uracil reductase [Galdieria sulphuraria]>gi|452824232|gb|EME31236.1| bifunctional diaminohydroxyphosphoribosylaminopyrimidine deaminase /5-amino-6-(5-phosphoribosylamino)uracil reductase [Galdieria sulphuraria]	805411710	CP009836.1	2861	0	Yersinia pestis strain KIM5, complete genome	K11752	ribD	diaminohydroxyphosphoribosylaminopyrimidine deaminase / 5-amino-6-(5-phosphoribosylamino)uracil reductase	http://www.genome.jp/dbget-bin/www_bget?ko:K11752	P25539	1400	0	Riboflavin biosynthesis protein RibD OS=Escherichia coli (strain K12) GN=ribD PE=1 SV=1	PF08210//PF01872//PF00383//PF00885//PF01029	APOBEC-like N-terminal domain//RibD C-terminal domain//Cytidine and deoxycytidylate deaminase zinc-binding region//6,7-dimethyl-8-ribityllumazine synthase//NusB family	GO:0006771//GO:0055114//GO:0009231//GO:0006355//GO:0006807	riboflavin metabolic process//oxidation-reduction process//riboflavin biosynthetic process//regulation of transcription, DNA-templated//nitrogen compound metabolic process	GO:0016814//GO:0003723//GO:0008703//GO:0008270	hydrolase activity, acting on carbon-nitrogen (but not peptide) bonds, in cyclic amidines//RNA binding//5-amino-6-(5-phosphoribosylamino)uracil reductase activity//zinc ion binding	GO:0009349	riboflavin synthase complex	KOG3243	6,7-dimethyl-8-ribityllumazine synthase
c125571_g2	1077	475564456	EMT14537.1	304	1.71e-30	Universal stress protein A-like protein [Aegilops tauschii]	326507523	AK371957.1	136	1.2e-62	Hordeum vulgare subsp. vulgare mRNA for predicted protein, complete cds, clone: NIASHv2143P01	--	--	--	--	--	--	--	--	PF00582	Universal stress protein family	GO:0006950	response to stress	--	--	--	--	--	--
c150782_g2	1686	326495958	BAJ90601.1	793	8.97e-98	predicted protein [Hordeum vulgare subsp. vulgare]>gi|326516626|dbj|BAJ92468.1| predicted protein [Hordeum vulgare subsp. vulgare]>gi|326528405|dbj|BAJ93391.1| predicted protein [Hordeum vulgare subsp. vulgare]>gi|326531462|dbj|BAJ97735.1| predicted protein [Hordeum vulgare subsp. vulgare]	721682314	XM_003578584.2	274	3.66e-139	PREDICTED: Brachypodium distachyon trihelix transcription factor ASIL2 (LOC100839457), mRNA	--	--	--	--	--	--	--	--	PF00660//PF05434	Seripauperin and TIP1 family//TMEM9	GO:0006950	response to stress	--	--	GO:0016021	integral component of membrane	--	--
c108418_g1	1329	357112348	XP_003557971.1	543	3.5e-63	PREDICTED: eukaryotic translation initiation factor 2 subunit beta [Brachypodium distachyon]>gi|721622198|ref|XP_010228657.1| PREDICTED: eukaryotic translation initiation factor 2 subunit beta [Brachypodium distachyon]	--	--	--	--	--	K03238	EIF2S2	translation initiation factor 2 subunit 2	http://www.genome.jp/dbget-bin/www_bget?ko:K03238	O24473	536	5.31e-63	Eukaryotic translation initiation factor 2 subunit beta OS=Triticum aestivum PE=1 SV=1	PF06056//PF01873	Putative ATPase subunit of terminase (gpP-like)//Domain found in IF2B/IF5	GO:0006446//GO:0019069//GO:0006413	regulation of translational initiation//viral capsid assembly//translational initiation	GO:0005524//GO:0003743	ATP binding//translation initiation factor activity	GO:0005840	ribosome	KOG2768	Translation initiation factor 2, beta subunit (eIF-2beta)
c111561_g1	3652	115446575	NP_001047067.1	2835	0	Os02g0542200, partial [Oryza sativa Japonica Group]>gi|113536598|dbj|BAF08981.1| Os02g0542200, partial [Oryza sativa Japonica Group]	115446574	NM_001053602.1	938	0	Oryza sativa Japonica Group Os02g0542200 (Os02g0542200) mRNA, partial cds	--	--	--	--	Q9SZL8	710	1.03e-77	Protein FAR1-RELATED SEQUENCE 5 OS=Arabidopsis thaliana GN=FRS5 PE=2 SV=1	PF04434//PF00076//PF05547	SWIM zinc finger//RNA recognition motif. (a.k.a. RRM, RBD, or RNP domain)//Immune inhibitor A peptidase M6	GO:0006355//GO:0006508	regulation of transcription, DNA-templated//proteolysis	GO:0008233//GO:0008270//GO:0043565//GO:0003676//GO:0003700	peptidase activity//zinc ion binding//sequence-specific DNA binding//nucleic acid binding//transcription factor activity, sequence-specific DNA binding	GO:0005667	transcription factor complex	--	--
c145644_g1	2471	633020267	AHZ44765.1	1547	0	heat shock factor A2b [Triticum aestivum]	815749691	KP257297.1	541	0	Triticum aestivum HSFA2h mRNA, complete cds	K09419	HSFF	heat shock transcription factor, other eukaryote	http://www.genome.jp/dbget-bin/www_bget?ko:K09419	Q6VBB2	1297	2.77e-170	Heat stress transcription factor A-2b OS=Oryza sativa subsp. japonica GN=HSFA2B PE=2 SV=1	PF02183//PF03310//PF04111//PF00447	Homeobox associated leucine zipper//Caulimovirus DNA-binding protein//Autophagy protein Apg6//HSF-type DNA-binding	GO:0006355//GO:0006914	regulation of transcription, DNA-templated//autophagy	GO:0003677//GO:0043565//GO:0003700	DNA binding//sequence-specific DNA binding//transcription factor activity, sequence-specific DNA binding	GO:0005634//GO:0005667	nucleus//transcription factor complex	KOG0627	Heat shock transcription factor
c140626_g1	1806	473849334	EMS47464.1	531	6.95e-60	Transcription factor bHLH47 [Triticum urartu]	62868802	AY943294.1	235	1.88e-117	Hordeum vulgare subsp. vulgare clone BAC 673I14, complete sequence	--	--	--	--	Q9SN74	166	1.45e-11	Transcription factor bHLH47 OS=Arabidopsis thaliana GN=BHLH47 PE=2 SV=1	PF02183	Homeobox associated leucine zipper	GO:0006355	regulation of transcription, DNA-templated	GO:0043565//GO:0003700	sequence-specific DNA binding//transcription factor activity, sequence-specific DNA binding	GO:0005667	transcription factor complex	--	--
c129301_g2	2036	326497409	BAK05794.1	1316	7.79e-174	predicted protein [Hordeum vulgare subsp. vulgare]	326497408	AK374598.1	670	0	Hordeum vulgare subsp. vulgare mRNA for predicted protein, complete cds, clone: NIASHv3070D10	--	--	--	--	Q6YZE8	930	3.85e-116	Squamosa promoter-binding-like protein 16 OS=Oryza sativa subsp. japonica GN=SPL16 PE=2 SV=1	PF03110//PF01530	SBP domain//Zinc finger, C2HC type	GO:0006355	regulation of transcription, DNA-templated	GO:0003677//GO:0008270//GO:0003700	DNA binding//zinc ion binding//transcription factor activity, sequence-specific DNA binding	GO:0005634//GO:0005667	nucleus//transcription factor complex	--	--
c145141_g2	4047	721640617	XP_010231728.1	2643	0	PREDICTED: probable ATP-dependent DNA helicase CHR12 [Brachypodium distachyon]	241988235	AK335493.1	1327	0	Triticum aestivum cDNA, clone: WT013_A13, cultivar: Chinese Spring	K11647	SMARCA2_4	SWI/SNF-related matrix-associated actin-dependent regulator of chromatin subfamily A member 2/4	http://www.genome.jp/dbget-bin/www_bget?ko:K11647	F4J9M5	1765	0	Probable ATP-dependent DNA helicase CHR12 OS=Arabidopsis thaliana GN=CHR12 PE=2 SV=1	PF00176//PF08880//PF04851//PF00270//PF14619	SNF2 family N-terminal domain//QLQ//Type III restriction enzyme, res subunit//DEAD/DEAH box helicase//Snf2-ATP coupling, chromatin remodelling complex	GO:0006355	regulation of transcription, DNA-templated	GO:0042393//GO:0005524//GO:0003677//GO:0003676//GO:0016787	histone binding//ATP binding//DNA binding//nucleic acid binding//hydrolase activity	GO:0005634	nucleus	KOG0386	Chromatin remodeling complex SWI/SNF, component SWI2 and related ATPases (DNA/RNA helicase superfamily)
c152185_g1	7061	357126818	XP_003565084.1	2268	0	PREDICTED: homeobox-leucine zipper protein HOX29-like [Brachypodium distachyon]	326517045	AK365312.1	859	0	Hordeum vulgare subsp. vulgare mRNA for predicted protein, complete cds, clone: NIASHv2033F15	K09338	HD-ZIP	homeobox-leucine zipper protein	http://www.genome.jp/dbget-bin/www_bget?ko:K09338	Q5QMZ9	2175	0	Homeobox-leucine zipper protein HOX29 OS=Oryza sativa subsp. japonica GN=HOX29 PE=2 SV=2	PF01852//PF00917//PF00046//PF05920//PF02183//PF00629//PF00170	START domain//MATH domain//Homeobox domain//Homeobox KN domain//Homeobox associated leucine zipper//MAM domain, meprin/A5/mu//bZIP transcription factor	GO:0006355	regulation of transcription, DNA-templated	GO:0005515//GO:0008289//GO:0003700//GO:0043565//GO:0003677	protein binding//lipid binding//transcription factor activity, sequence-specific DNA binding//sequence-specific DNA binding//DNA binding	GO:0016020//GO:0005667	membrane//transcription factor complex	KOG4577	Transcription factor LIM3, contains LIM and HOX domains
c151520_g1	4312	835996883	XP_012702653.1	179	2.96e-11	PREDICTED: galacturonokinase isoform X3 [Setaria italica]	--	--	--	--	--	K18677	GALAK	galacturonokinase	http://www.genome.jp/dbget-bin/www_bget?ko:K18677	Q8VYG2	137	6.64e-07	Galacturonokinase OS=Arabidopsis thaliana GN=GALAK PE=1 SV=1	PF00313	'Cold-shock' DNA-binding domain	GO:0006355	regulation of transcription, DNA-templated	GO:0003677	DNA binding	--	--	--	--
c131373_g1	2400	721656432	XP_010234345.1	378	9.89e-38	PREDICTED: AP2-like ethylene-responsive transcription factor PLT2 [Brachypodium distachyon]	151418505	AK249856.1	173	7.33e-83	Hordeum vulgare subsp. vulgare cDNA clone: FLbaf50e04, mRNA sequence	K09285	OVM, ANT	AP2-like factor, ANT lineage	http://www.genome.jp/dbget-bin/www_bget?ko:K09285	Q1PFE1	249	3.95e-21	AP2-like ethylene-responsive transcription factor AIL1 OS=Arabidopsis thaliana GN=AIL1 PE=2 SV=1	PF00847	AP2 domain	GO:0006355	regulation of transcription, DNA-templated	GO:0003700	transcription factor activity, sequence-specific DNA binding	GO:0005667	transcription factor complex	--	--
c143074_g2	1307	115458792	NP_001052996.1	150	1.42e-09	Os04g0461400 [Oryza sativa Japonica Group]>gi|113564567|dbj|BAF14910.1| Os04g0461400 [Oryza sativa Japonica Group]>gi|218194981|gb|EEC77408.1| hypothetical protein OsI_16177 [Oryza sativa Indica Group]	242389252	FP095315.1	100	1.5e-42	Phyllostachys edulis cDNA clone: bphylf054l23, full insert sequence	--	--	--	--	--	--	--	--	PF01486	K-box region	GO:0006355	regulation of transcription, DNA-templated	GO:0003700	transcription factor activity, sequence-specific DNA binding	GO:0005634//GO:0005667	nucleus//transcription factor complex	--	--
c133376_g1	3376	123979422	ABM81545.1	2154	0	phytochrome and flowering time protein 1 [Triticum aestivum]	721679240	XM_010239740.1	1147	0	PREDICTED: Brachypodium distachyon mediator of RNA polymerase II transcription subunit 25 (LOC100843505), mRNA	K15168	MED25	mediator of RNA polymerase II transcription subunit 25	http://www.genome.jp/dbget-bin/www_bget?ko:K15168	Q7XYY2	1035	2.4e-122	Mediator of RNA polymerase II transcription subunit 25 OS=Arabidopsis thaliana GN=MED25 PE=1 SV=1	PF01299//PF02932//PF09606//PF03153//PF01080//PF02601//PF04690//PF02487	Lysosome-associated membrane glycoprotein (Lamp)//Neurotransmitter-gated ion-channel transmembrane region//ARC105 or Med15 subunit of Mediator complex non-fungal//Transcription factor IIA, alpha/beta subunit//Presenilin//Exonuclease VII, large subunit//YABBY protein//CLN3 protein	GO:0006357//GO:0006811//GO:0007275//GO:0006308//GO:0006367	regulation of transcription from RNA polymerase II promoter//ion transport//multicellular organismal development//DNA catabolic process//transcription initiation from RNA polymerase II promoter	GO:0001104//GO:0008855//GO:0004190	RNA polymerase II transcription cofactor activity//exodeoxyribonuclease VII activity//aspartic-type endopeptidase activity	GO:0009318//GO:0005672//GO:0016021//GO:0016020//GO:0016592	exodeoxyribonuclease VII complex//transcription factor TFIIA complex//integral component of membrane//membrane//mediator complex	--	--
c131704_g2	745	326509053	BAJ86919.1	304	1.47e-29	predicted protein [Hordeum vulgare subsp. vulgare]	721663676	XM_010237129.1	123	1.37e-55	PREDICTED: Brachypodium distachyon high mobility group B protein 15-like (LOC100842658), transcript variant X2, mRNA	--	--	--	--	Q9MAT6	185	1.59e-14	High mobility group B protein 15 OS=Arabidopsis thaliana GN=HMGB15 PE=2 SV=1	PF01388//PF08638//PF02018	ARID/BRIGHT DNA binding domain//Mediator complex subunit MED14//Carbohydrate binding domain	GO:0006357	regulation of transcription from RNA polymerase II promoter	GO:0001104//GO:0016798//GO:0003677	RNA polymerase II transcription cofactor activity//hydrolase activity, acting on glycosyl bonds//DNA binding	GO:0016592	mediator complex	--	--
c107606_g2	1254	284434698	ADB85398.1	171	1.02e-10	putative retrotransposon protein [Phyllostachys edulis]	669026884	HG670306.1	39	1.17e-08	Triticum aestivum chromosome 3B, genomic scaffold, cultivar Chinese Spring	--	--	--	--	--	--	--	--	PF10018//PF05531	Vitamin-D-receptor interacting Mediator subunit 4//Nucleopolyhedrovirus P10 protein	GO:0006357	regulation of transcription from RNA polymerase II promoter	GO:0001104	RNA polymerase II transcription cofactor activity	GO:0016592//GO:0019028	mediator complex//viral capsid	--	--
c96144_g1	365	357166574	XP_003580755.1	139	2.06e-08	PREDICTED: protein IQ-DOMAIN 32 [Brachypodium distachyon]	721695498	XM_003580707.2	112	8.36e-50	PREDICTED: Brachypodium distachyon protein IQ-DOMAIN 32 (LOC100828351), mRNA	--	--	--	--	--	--	--	--	PF07213//PF01213	DAP10 membrane protein//Adenylate cyclase associated (CAP) N terminal	GO:0050776//GO:0007010//GO:0014068//GO:0007165	regulation of immune response//cytoskeleton organization//positive regulation of phosphatidylinositol 3-kinase signaling//signal transduction	GO:0043548//GO:0005102//GO:0003779	phosphatidylinositol 3-kinase binding//receptor binding//actin binding	GO:0016020	membrane	--	--
c134086_g1	2441	326492780	BAJ90246.1	372	7.09e-39	predicted protein [Hordeum vulgare subsp. vulgare]>gi|326527951|dbj|BAJ89027.1| predicted protein [Hordeum vulgare subsp. vulgare]	326527950	AK357813.1	326	6.61e-168	Hordeum vulgare subsp. vulgare mRNA for predicted protein, complete cds, clone: NIASHv1062F18	--	--	--	--	Q6Z8K4	333	2.29e-34	Membrane-anchored ubiquitin-fold protein 3 OS=Oryza sativa subsp. japonica GN=MUB3 PE=3 SV=1	PF00954	S-locus glycoprotein domain	GO:0048544	recognition of pollen	--	--	--	--	--	--
c130565_g1	2876	357113418	XP_003558500.1	966	5.74e-115	PREDICTED: protein RIK [Brachypodium distachyon]>gi|721624268|ref|XP_010228976.1| PREDICTED: protein RIK [Brachypodium distachyon]	721624274	XR_730037.1	398	0	PREDICTED: Brachypodium distachyon protein RIK (LOC100835047), transcript variant X5, misc_RNA	--	--	--	--	Q32SG5	846	5.37e-99	Protein RIK OS=Zea mays PE=1 SV=1	PF05281//PF04277	Neuroendocrine protein 7B2 precursor (Secretogranin V)//Oxaloacetate decarboxylase, gamma chain	GO:0006090//GO:0006814//GO:0006525//GO:0071436//GO:0007218//GO:0006560	pyruvate metabolic process//sodium ion transport//arginine metabolic process//sodium ion export//neuropeptide signaling pathway//proline metabolic process	GO:0015081//GO:0008948	sodium ion transmembrane transporter activity//oxaloacetate decarboxylase activity	GO:0016020//GO:0030141	membrane//secretory granule	KOG1960	Predicted RNA-binding protein, contains KH domains
c142488_g3	3549	357148941	XP_003574945.1	4021	0	PREDICTED: DNA-directed RNA polymerase III subunit rpc1-like [Brachypodium distachyon]	721663552	XM_003574897.2	1886	0	PREDICTED: Brachypodium distachyon DNA-directed RNA polymerase III subunit rpc1-like (LOC100830443), mRNA	K03018	RPC1, POLR3A	DNA-directed RNA polymerase III subunit RPC1	http://www.genome.jp/dbget-bin/www_bget?ko:K03018	P04051	2380	0	DNA-directed RNA polymerase III subunit RPC1 OS=Saccharomyces cerevisiae (strain ATCC 204508 / S288c) GN=RPO31 PE=1 SV=1	PF05000//PF04998//PF04983//PF04997//PF00623	RNA polymerase Rpb1, domain 4//RNA polymerase Rpb1, domain 5//RNA polymerase Rpb1, domain 3//RNA polymerase Rpb1, domain 1//RNA polymerase Rpb1, domain 2	GO:0006206//GO:0006351//GO:0006144	pyrimidine nucleobase metabolic process//transcription, DNA-templated//purine nucleobase metabolic process	GO:0003899//GO:0003677	DNA-directed RNA polymerase activity//DNA binding	GO:0005730	nucleolus	KOG0261	RNA polymerase III, large subunit
c140850_g1	3864	475490667	EMT03515.1	835	2.14e-98	Bifunctional 3'-phosphoadenosine 5'-phosphosulfate synthetase [Aegilops tauschii]	326502563	AK364142.1	472	0	Hordeum vulgare subsp. vulgare mRNA for predicted protein, complete cds, clone: NIASHv2022B17	K13811	PAPSS	3'-phosphoadenosine 5'-phosphosulfate synthase	http://www.genome.jp/dbget-bin/www_bget?ko:K13811	Q9S7D8	733	9.3e-84	ATP sulfurylase 4, chloroplastic OS=Arabidopsis thaliana GN=APS4 PE=2 SV=1	PF01747//PF11081	ATP-sulfurylase//Protein of unknown function (DUF2890)	GO:0006144//GO:0016032//GO:0006790	purine nucleobase metabolic process//viral process//sulfur compound metabolic process	GO:0004781	sulfate adenylyltransferase (ATP) activity	--	--	KOG0636	ATP sulfurylase (sulfate adenylyltransferase)
c140850_g1	3864	475490667	EMT03515.1	835	2.14e-98	Bifunctional 3'-phosphoadenosine 5'-phosphosulfate synthetase [Aegilops tauschii]	326502563	AK364142.1	472	0	Hordeum vulgare subsp. vulgare mRNA for predicted protein, complete cds, clone: NIASHv2022B17	K13811	PAPSS	3'-phosphoadenosine 5'-phosphosulfate synthase	http://www.genome.jp/dbget-bin/www_bget?ko:K13811	Q9S7D8	733	9.3e-84	ATP sulfurylase 4, chloroplastic OS=Arabidopsis thaliana GN=APS4 PE=2 SV=1	PF01747//PF11081	ATP-sulfurylase//Protein of unknown function (DUF2890)	GO:0006144//GO:0016032//GO:0006790	purine nucleobase metabolic process//viral process//sulfur compound metabolic process	GO:0004781	sulfate adenylyltransferase (ATP) activity	--	--	KOG0636	ATP sulfurylase (sulfate adenylyltransferase)
c140850_g1	3864	475490667	EMT03515.1	835	2.14e-98	Bifunctional 3'-phosphoadenosine 5'-phosphosulfate synthetase [Aegilops tauschii]	326502563	AK364142.1	472	0	Hordeum vulgare subsp. vulgare mRNA for predicted protein, complete cds, clone: NIASHv2022B17	K13811	PAPSS	3'-phosphoadenosine 5'-phosphosulfate synthase	http://www.genome.jp/dbget-bin/www_bget?ko:K13811	Q9S7D8	733	9.3e-84	ATP sulfurylase 4, chloroplastic OS=Arabidopsis thaliana GN=APS4 PE=2 SV=1	PF01747//PF11081	ATP-sulfurylase//Protein of unknown function (DUF2890)	GO:0006144//GO:0016032//GO:0006790	purine nucleobase metabolic process//viral process//sulfur compound metabolic process	GO:0004781	sulfate adenylyltransferase (ATP) activity	--	--	KOG0636	ATP sulfurylase (sulfate adenylyltransferase)
c140850_g1	3864	475490667	EMT03515.1	835	2.14e-98	Bifunctional 3'-phosphoadenosine 5'-phosphosulfate synthetase [Aegilops tauschii]	326502563	AK364142.1	472	0	Hordeum vulgare subsp. vulgare mRNA for predicted protein, complete cds, clone: NIASHv2022B17	K13811	PAPSS	3'-phosphoadenosine 5'-phosphosulfate synthase	http://www.genome.jp/dbget-bin/www_bget?ko:K13811	Q9S7D8	733	9.3e-84	ATP sulfurylase 4, chloroplastic OS=Arabidopsis thaliana GN=APS4 PE=2 SV=1	PF01747//PF11081	ATP-sulfurylase//Protein of unknown function (DUF2890)	GO:0006144//GO:0016032//GO:0006790	purine nucleobase metabolic process//viral process//sulfur compound metabolic process	GO:0004781	sulfate adenylyltransferase (ATP) activity	--	--	KOG0636	ATP sulfurylase (sulfate adenylyltransferase)
c132041_g2	4289	300681505	CBH32599.1	1430	1.49e-180	RNA polymerase III subunit RPC82 domain containing protein, expressed [Triticum aestivum]>gi|669029654|emb|CDM83933.1| unnamed protein product [Triticum aestivum]	721643395	XM_003569514.2	514	0	PREDICTED: Brachypodium distachyon DNA-directed RNA polymerase III subunit rpc3 (LOC100837993), mRNA	K03023	RPC3, POLR3C	DNA-directed RNA polymerase III subunit RPC3	http://www.genome.jp/dbget-bin/www_bget?ko:K03023	Q55FJ5	189	6.22e-13	DNA-directed RNA polymerase III subunit rpc3 OS=Dictyostelium discoideum GN=polr3c PE=3 SV=1	PF05645//PF02277	RNA polymerase III subunit RPC82//Phosphoribosyltransferase	GO:0006144//GO:0006351//GO:0009236//GO:0006206//GO:0006771//GO:0015994	purine nucleobase metabolic process//transcription, DNA-templated//cobalamin biosynthetic process//pyrimidine nucleobase metabolic process//riboflavin metabolic process//chlorophyll metabolic process	GO:0003899//GO:0008939//GO:0003677	DNA-directed RNA polymerase activity//nicotinate-nucleotide-dimethylbenzimidazole phosphoribosyltransferase activity//DNA binding	GO:0005730	nucleolus	KOG2587	RNA polymerase III (C) subunit
c138824_g1	1828	721648789	XP_003565310.2	201	6.79e-16	PREDICTED: uncharacterized protein LOC100835315 [Brachypodium distachyon]	--	--	--	--	--	--	--	--	--	--	--	--	--	PF02216//PF12601	B domain//Rubivirus non-structural protein	GO:0006144//GO:0006508//GO:0009405	purine nucleobase metabolic process//proteolysis//pathogenesis	GO:0016817//GO:0003968//GO:0017111//GO:0019865//GO:0004197	hydrolase activity, acting on acid anhydrides//RNA-directed RNA polymerase activity//nucleoside-triphosphatase activity//immunoglobulin binding//cysteine-type endopeptidase activity	GO:0031379//GO:0019814	RNA-directed RNA polymerase complex//immunoglobulin complex	--	--
c136080_g1	3767	721667985	XP_010236029.1	343	6.46e-33	PREDICTED: MADS-box transcription factor 57-like isoform X1 [Brachypodium distachyon]	326494655	AK363243.1	137	1.19e-62	Hordeum vulgare subsp. vulgare mRNA for predicted protein, complete cds, clone: NIASHv2013L03	--	--	--	--	Q6Z6W2	292	4.47e-27	MADS-box transcription factor 57 OS=Oryza sativa subsp. japonica GN=MADS57 PE=2 SV=2	PF12131//PF01486	Protein of unknown function (DUF3586)//K-box region	GO:0006508//GO:0006355	proteolysis//regulation of transcription, DNA-templated	GO:0003700//GO:0004197	transcription factor activity, sequence-specific DNA binding//cysteine-type endopeptidase activity	GO:0005667//GO:0005634	transcription factor complex//nucleus	--	--
c132375_g1	4675	284434698	ADB85398.1	3903	0	putative retrotransposon protein [Phyllostachys edulis]	669026884	HG670306.1	183	3.97e-88	Triticum aestivum chromosome 3B, genomic scaffold, cultivar Chinese Spring	--	--	--	--	Q7LHG5	1240	3.45e-142	Transposon Ty3-I Gag-Pol polyprotein OS=Saccharomyces cerevisiae (strain ATCC 204508 / S288c) GN=TY3B-I PE=3 SV=2	PF09668//PF00665	Aspartyl protease//Integrase core domain	GO:0006508//GO:0015074	proteolysis//DNA integration	GO:0004190	aspartic-type endopeptidase activity	--	--	KOG0017	FOG: Transposon-encoded proteins with TYA, reverse transcriptase, integrase domains in various combinations
c132375_g1	4675	284434698	ADB85398.1	3903	0	putative retrotransposon protein [Phyllostachys edulis]	669026884	HG670306.1	183	3.97e-88	Triticum aestivum chromosome 3B, genomic scaffold, cultivar Chinese Spring	--	--	--	--	Q7LHG5	1240	3.45e-142	Transposon Ty3-I Gag-Pol polyprotein OS=Saccharomyces cerevisiae (strain ATCC 204508 / S288c) GN=TY3B-I PE=3 SV=2	PF09668//PF00665	Aspartyl protease//Integrase core domain	GO:0006508//GO:0015074	proteolysis//DNA integration	GO:0004190	aspartic-type endopeptidase activity	--	--	KOG0017	FOG: Transposon-encoded proteins with TYA, reverse transcriptase, integrase domains in various combinations
c140983_g3	2372	475600049	EMT24416.1	270	6.43e-23	hypothetical protein F775_00352 [Aegilops tauschii]	669026884	HG670306.1	73	2.81e-27	Triticum aestivum chromosome 3B, genomic scaffold, cultivar Chinese Spring	--	--	--	--	--	--	--	--	PF00648//PF00715//PF06839//PF14833	Calpain family cysteine protease//Interleukin 2//GRF zinc finger//NAD-binding of NADP-dependent 3-hydroxyisobutyrate dehydrogenase	GO:0006508//GO:0008283//GO:0007165//GO:0006955//GO:0040007	proteolysis//cell proliferation//signal transduction//immune response//growth	GO:0005134//GO:0008270//GO:0008083//GO:0051287//GO:0004198	interleukin-2 receptor binding//zinc ion binding//growth factor activity//NAD binding//calcium-dependent cysteine-type endopeptidase activity	GO:0005893//GO:0005622//GO:0005576	interleukin-2 receptor complex//intracellular//extracellular region	--	--
c140983_g3	2372	475600049	EMT24416.1	270	6.43e-23	hypothetical protein F775_00352 [Aegilops tauschii]	669026884	HG670306.1	73	2.81e-27	Triticum aestivum chromosome 3B, genomic scaffold, cultivar Chinese Spring	--	--	--	--	--	--	--	--	PF00648//PF00715//PF06839//PF14833	Calpain family cysteine protease//Interleukin 2//GRF zinc finger//NAD-binding of NADP-dependent 3-hydroxyisobutyrate dehydrogenase	GO:0006508//GO:0008283//GO:0007165//GO:0006955//GO:0040007	proteolysis//cell proliferation//signal transduction//immune response//growth	GO:0005134//GO:0008270//GO:0008083//GO:0051287//GO:0004198	interleukin-2 receptor binding//zinc ion binding//growth factor activity//NAD binding//calcium-dependent cysteine-type endopeptidase activity	GO:0005893//GO:0005622//GO:0005576	interleukin-2 receptor complex//intracellular//extracellular region	--	--
c111512_g1	1159	475558331	EMT13059.1	227	3.34e-18	E3 ubiquitin-protein ligase Arkadia [Aegilops tauschii]	151427385	AK249434.1	105	2.2e-45	Hordeum vulgare subsp. vulgare cDNA clone: FLbaf35d21, mRNA sequence	--	--	--	--	Q7XTV7	139	6.72e-08	Probable E3 ubiquitin-protein ligase HIP1 OS=Oryza sativa subsp. japonica GN=HIP1 PE=1 SV=2	PF12861//PF00097//PF17123//PF13639//PF12678	Anaphase-promoting complex subunit 11 RING-H2 finger//Zinc finger, C3HC4 type (RING finger)//RING-like zinc finger//Ring finger domain//RING-H2 zinc finger	GO:0016567	protein ubiquitination	GO:0005515//GO:0046872//GO:0008270//GO:0004842	protein binding//metal ion binding//zinc ion binding//ubiquitin-protein transferase activity	GO:0005680	anaphase-promoting complex	--	--
c134067_g4	2898	721653771	XP_003571055.2	1230	6.32e-157	PREDICTED: G-type lectin S-receptor-like serine/threonine-protein kinase At1g34300 [Brachypodium distachyon]	116633495	CT833299.1	352	0	Oryza sativa (indica cultivar-group) cDNA clone:OSIGCRA107M09, full insert sequence	--	--	--	--	Q9XID3	586	5.32e-62	G-type lectin S-receptor-like serine/threonine-protein kinase At1g34300 OS=Arabidopsis thaliana GN=At1g34300 PE=2 SV=1	PF00069//PF07714//PF05452//PF00380	Protein kinase domain//Protein tyrosine kinase//Clavanin//Ribosomal protein S9/S16	GO:0006468//GO:0006412//GO:0042254	protein phosphorylation//translation//ribosome biogenesis	GO:0004672//GO:0003735//GO:0005524	protein kinase activity//structural constituent of ribosome//ATP binding	GO:0005840//GO:0005576	ribosome//extracellular region	--	--
c128281_g1	3589	124378847	ABN10012.1	2654	0	Taxa-1 [Triticum aestivum]	124378846	EF394367.1	992	0	Triticum aestivum clone ZZS860 Taxa-1 (Taxa-1) mRNA, complete cds	--	--	--	--	C0LGP4	1407	1.49e-173	Probable LRR receptor-like serine/threonine-protein kinase At3g47570 OS=Arabidopsis thaliana GN=At3g47570 PE=2 SV=1	PF06652//PF00560//PF07714//PF00069//PF13855	Methuselah N-terminus//Leucine Rich Repeat//Protein tyrosine kinase//Protein kinase domain//Leucine rich repeat	GO:0006468//GO:0006950//GO:0007186	protein phosphorylation//response to stress//G-protein coupled receptor signaling pathway	GO:0004930//GO:0005515//GO:0004672//GO:0005524	G-protein coupled receptor activity//protein binding//protein kinase activity//ATP binding	--	--	--	--
c149795_g1	1681	514820542	XP_004984958.1	731	3.73e-87	PREDICTED: putative serine/threonine-protein kinase-like protein CCR3 [Setaria italica]	--	--	--	--	--	K04730	IRAK1	interleukin-1 receptor-associated kinase 1	http://www.genome.jp/dbget-bin/www_bget?ko:K04730	Q9FIJ6	327	1.48e-30	Serine/threonine-protein kinase-like protein CCR4 OS=Arabidopsis thaliana GN=CCR4 PE=1 SV=1	PF07714//PF02609//PF00069	Protein tyrosine kinase//Exonuclease VII small subunit//Protein kinase domain	GO:0006468//GO:0006308	protein phosphorylation//DNA catabolic process	GO:0008855//GO:0005524//GO:0004672	exodeoxyribonuclease VII activity//ATP binding//protein kinase activity	GO:0009318	exodeoxyribonuclease VII complex	--	--
c149561_g1	3874	475619212	EMT30697.1	1694	0	Wall-associated receptor kinase 3 [Aegilops tauschii]	721672516	XM_010238716.1	600	0	PREDICTED: Brachypodium distachyon wall-associated receptor kinase 5-like (LOC100840681), mRNA	--	--	--	--	Q9LMP1	691	1.87e-75	Wall-associated receptor kinase 2 OS=Arabidopsis thaliana GN=WAK2 PE=1 SV=1	PF01426//PF00008//PF13947//PF00069//PF07714	BAH domain//EGF-like domain//Wall-associated receptor kinase galacturonan-binding//Protein kinase domain//Protein tyrosine kinase	GO:0006468	protein phosphorylation	GO:0004672//GO:0005515//GO:0003682//GO:0005524//GO:0030247	protein kinase activity//protein binding//chromatin binding//ATP binding//polysaccharide binding	GO:0000785	chromatin	--	--
c130593_g1	2082	474099460	EMS55178.1	449	3.83e-47	PTI1-like tyrosine-protein kinase 3 [Triticum urartu]	326514605	AK365087.1	224	2.83e-111	Hordeum vulgare subsp. vulgare mRNA for predicted protein, complete cds, clone: NIASHv2030M14	K13436	PTI1	pto-interacting protein 1	http://www.genome.jp/dbget-bin/www_bget?ko:K13436	B9DFG5	415	6.09e-43	PTI1-like tyrosine-protein kinase 3 OS=Arabidopsis thaliana GN=PTI13 PE=1 SV=1	PF00069//PF07714	Protein kinase domain//Protein tyrosine kinase	GO:0006468	protein phosphorylation	GO:0004672//GO:0005524	protein kinase activity//ATP binding	--	--	--	--
c123682_g1	1278	721643534	XP_010232164.1	1479	0	PREDICTED: probable serine/threonine-protein kinase At1g18390 [Brachypodium distachyon]	721643533	XM_010233862.1	674	0	PREDICTED: Brachypodium distachyon probable serine/threonine-protein kinase At1g18390 (LOC100836861), mRNA	--	--	--	--	P0C5E2	939	2.79e-118	Probable serine/threonine-protein kinase At1g18390 OS=Arabidopsis thaliana GN=At1g18390 PE=2 SV=2	PF07714//PF00069	Protein tyrosine kinase//Protein kinase domain	GO:0006468	protein phosphorylation	GO:0004672//GO:0005524	protein kinase activity//ATP binding	--	--	--	--
c122180_g1	2859	357132276	XP_003567757.1	1819	0	PREDICTED: chaperone protein dnaJ 15 isoform X1 [Brachypodium distachyon]>gi|721634908|ref|XP_010230930.1| PREDICTED: chaperone protein dnaJ 15 isoform X1 [Brachypodium distachyon]	721634907	XM_010232628.1	879	0	PREDICTED: Brachypodium distachyon chaperone protein dnaJ 15 (LOC100831840), transcript variant X2, mRNA	--	--	--	--	Q9ZSY2	1476	0	Chaperone protein dnaJ 15 OS=Arabidopsis thaliana GN=ATJ15 PE=1 SV=1	PF01025//PF01920	GrpE//Prefoldin subunit	GO:0006457	protein folding	GO:0000774//GO:0051082//GO:0042803//GO:0051087	adenyl-nucleotide exchange factor activity//unfolded protein binding//protein homodimerization activity//chaperone binding	GO:0016272	prefoldin complex	KOG0713	Molecular chaperone (DnaJ superfamily)
c118464_g2	3188	721677058	XP_010237758.1	1030	6.34e-125	PREDICTED: uncharacterized protein LOC100834745 isoform X1 [Brachypodium distachyon]	151420540	AK251892.1	659	0	Hordeum vulgare subsp. vulgare cDNA clone: FLbaf138k15, mRNA sequence	--	--	--	--	Q9ZW74	312	2.32e-28	Plant UBX domain-containing protein 11 OS=Arabidopsis thaliana GN=PUX11 PE=1 SV=2	PF00789//PF06644	UBX domain//ATP11 protein	GO:0006461	protein complex assembly	GO:0005515	protein binding	GO:0005739	mitochondrion	KOG2507	Ubiquitin regulatory protein UBXD2, contains UAS and UBX domains
c128122_g1	1015	475626005	EMT33159.1	109	1.15e-15	hypothetical protein F775_52276 [Aegilops tauschii]	--	--	--	--	--	--	--	--	--	--	--	--	--	PF07941	Potassium channel Kv1.4 tandem inactivation domain	GO:0006813	potassium ion transport	GO:0030955//GO:0005249	potassium ion binding//voltage-gated potassium channel activity	GO:0008076//GO:0016021	voltage-gated potassium channel complex//integral component of membrane	--	--
c130323_g1	1330	86438618	CAJ26374.1	530	7.04e-63	photosystem 1 subunit 5 [Brachypodium sylvaticum]	721680943	XM_010239981.1	392	0	PREDICTED: Brachypodium distachyon photosystem I reaction center subunit V, chloroplastic (LOC100842599), mRNA	K08905	psaG	photosystem I subunit V	http://www.genome.jp/dbget-bin/www_bget?ko:K08905	Q00327	518	6.38e-62	Photosystem I reaction center subunit V, chloroplastic OS=Hordeum vulgare GN=PSAG PE=1 SV=1	PF01241//PF04655	Photosystem I psaG / psaK//Aminoglycoside/hydroxyurea antibiotic resistance kinase	GO:0015979//GO:0019748//GO:0006468	photosynthesis//secondary metabolic process//protein phosphorylation	GO:0016773	phosphotransferase activity, alcohol group as acceptor	GO:0016020//GO:0009522	membrane//photosystem I	--	--
c151260_g2	755	721649630	XP_010233157.1	158	1.3e-11	PREDICTED: protein CHROMATIN REMODELING 24-like [Brachypodium distachyon]	669026884	HG670306.1	57	6.81e-19	Triticum aestivum chromosome 3B, genomic scaffold, cultivar Chinese Spring	--	--	--	--	--	--	--	--	PF02531	PsaD	GO:0015979	photosynthesis	--	--	GO:0009522//GO:0009538	photosystem I//photosystem I reaction center	--	--
c145081_g1	2385	326496593	BAJ94758.1	1957	0	predicted protein [Hordeum vulgare subsp. vulgare]	326496592	AK363555.1	1144	0	Hordeum vulgare subsp. vulgare mRNA for predicted protein, complete cds, clone: NIASHv2016K16	--	--	--	--	Q9ZQC5	444	2.55e-45	Interactor of constitutive active ROPs 2, chloroplastic OS=Arabidopsis thaliana GN=ICR2 PE=1 SV=1	PF09036	Bcr-Abl oncoprotein oligomerisation domain	GO:0016310//GO:0007165//GO:0009069//GO:0006468	phosphorylation//signal transduction//serine family amino acid metabolic process//protein phosphorylation	GO:0005096//GO:0004674	GTPase activator activity//protein serine/threonine kinase activity	--	--	--	--
c61953_g1	1251	595792155	XP_007199826.1	1964	0	hypothetical protein PRUPE_ppa005115mg [Prunus persica]>gi|595874243|ref|XP_007212095.1| hypothetical protein PRUPE_ppa005131mg [Prunus persica]>gi|462395226|gb|EMJ01025.1| hypothetical protein PRUPE_ppa005115mg [Prunus persica]>gi|462407960|gb|EMJ13294.1| hypothetical protein PRUPE_ppa005131mg [Prunus persica]	595874242	XM_007212033.1	1200	0	Prunus persica hypothetical protein (PRUPE_ppa005131mg) mRNA, complete cds	K10956	SEC61A	protein transport protein SEC61 subunit alpha	http://www.genome.jp/dbget-bin/www_bget?ko:K10956	Q54XK2	1458	0	Protein transport protein Sec61 subunit alpha OS=Dictyostelium discoideum GN=sec61a PE=3 SV=1	PF02896//PF00344	PEP-utilising enzyme, TIM barrel domain//SecY translocase	GO:0016310//GO:0015031	phosphorylation//protein transport	GO:0016772	transferase activity, transferring phosphorus-containing groups	GO:0016020	membrane	KOG1373	Transport protein Sec61, alpha subunit
c61953_g1	1251	595792155	XP_007199826.1	1964	0	hypothetical protein PRUPE_ppa005115mg [Prunus persica]>gi|595874243|ref|XP_007212095.1| hypothetical protein PRUPE_ppa005131mg [Prunus persica]>gi|462395226|gb|EMJ01025.1| hypothetical protein PRUPE_ppa005115mg [Prunus persica]>gi|462407960|gb|EMJ13294.1| hypothetical protein PRUPE_ppa005131mg [Prunus persica]	595874242	XM_007212033.1	1200	0	Prunus persica hypothetical protein (PRUPE_ppa005131mg) mRNA, complete cds	K10956	SEC61A	protein transport protein SEC61 subunit alpha	http://www.genome.jp/dbget-bin/www_bget?ko:K10956	Q54XK2	1458	0	Protein transport protein Sec61 subunit alpha OS=Dictyostelium discoideum GN=sec61a PE=3 SV=1	PF02896//PF00344	PEP-utilising enzyme, TIM barrel domain//SecY translocase	GO:0016310//GO:0015031	phosphorylation//protein transport	GO:0016772	transferase activity, transferring phosphorus-containing groups	GO:0016020	membrane	KOG1373	Transport protein Sec61, alpha subunit
c42194_g1	3220	544213363	XP_005536829.1	1337	7.27e-169	phosphoribosylaminoimidazolecarboxamide formyltransferase / IMP cyclohydrolase [Cyanidioschyzon merolae strain 10D]>gi|449017391|dbj|BAM80793.1| phosphoribosylaminoimidazolecarboxamide formyltransferase / IMP cyclohydrolase [Cyanidioschyzon merolae strain 10D]	755446508	CP010023.1	3211	0	Yersinia pestis str. Pestoides B, complete genome	K00602	purH	phosphoribosylaminoimidazolecarboxamide formyltransferase / IMP cyclohydrolase	http://www.genome.jp/dbget-bin/www_bget?ko:K00602	A4TS14	2821	0	Bifunctional purine biosynthesis protein PurH OS=Yersinia pestis (strain Pestoides F) GN=purH PE=3 SV=1	PF01808//PF02843//PF13380//PF04558//PF07478//PF02786//PF02844//PF02655	AICARFT/IMPCHase bienzyme//Phosphoribosylglycinamide synthetase, C domain//CoA binding domain//Glutaminyl-tRNA synthetase, non-specific RNA binding region part 1//D-ala D-ala ligase C-terminus//Carbamoyl-phosphate synthase L chain, ATP binding domain//Phosphoribosylglycinamide synthetase, N domain//ATP-grasp domain	GO:0009252//GO:0006418//GO:0006144//GO:0009113//GO:0046436//GO:0006164//GO:0006807	peptidoglycan biosynthetic process//tRNA aminoacylation for protein translation//purine nucleobase metabolic process//purine nucleobase biosynthetic process//D-alanine metabolic process//purine nucleotide biosynthetic process//nitrogen compound metabolic process	GO:0000166//GO:0046872//GO:0008716//GO:0004643//GO:0048037//GO:0005524//GO:0004637//GO:0004812//GO:0003937	nucleotide binding//metal ion binding//D-alanine-D-alanine ligase activity//phosphoribosylaminoimidazolecarboxamide formyltransferase activity//cofactor binding//ATP binding//phosphoribosylamine-glycine ligase activity//aminoacyl-tRNA ligase activity//IMP cyclohydrolase activity	GO:0042720//GO:0005737	mitochondrial inner membrane peptidase complex//cytoplasm	KOG2555	AICAR transformylase/IMP cyclohydrolase/methylglyoxal synthase
c42194_g1	3220	544213363	XP_005536829.1	1337	7.27e-169	phosphoribosylaminoimidazolecarboxamide formyltransferase / IMP cyclohydrolase [Cyanidioschyzon merolae strain 10D]>gi|449017391|dbj|BAM80793.1| phosphoribosylaminoimidazolecarboxamide formyltransferase / IMP cyclohydrolase [Cyanidioschyzon merolae strain 10D]	755446508	CP010023.1	3211	0	Yersinia pestis str. Pestoides B, complete genome	K00602	purH	phosphoribosylaminoimidazolecarboxamide formyltransferase / IMP cyclohydrolase	http://www.genome.jp/dbget-bin/www_bget?ko:K00602	A4TS14	2821	0	Bifunctional purine biosynthesis protein PurH OS=Yersinia pestis (strain Pestoides F) GN=purH PE=3 SV=1	PF01808//PF02843//PF13380//PF04558//PF07478//PF02786//PF02844//PF02655	AICARFT/IMPCHase bienzyme//Phosphoribosylglycinamide synthetase, C domain//CoA binding domain//Glutaminyl-tRNA synthetase, non-specific RNA binding region part 1//D-ala D-ala ligase C-terminus//Carbamoyl-phosphate synthase L chain, ATP binding domain//Phosphoribosylglycinamide synthetase, N domain//ATP-grasp domain	GO:0009252//GO:0006418//GO:0006144//GO:0009113//GO:0046436//GO:0006164//GO:0006807	peptidoglycan biosynthetic process//tRNA aminoacylation for protein translation//purine nucleobase metabolic process//purine nucleobase biosynthetic process//D-alanine metabolic process//purine nucleotide biosynthetic process//nitrogen compound metabolic process	GO:0000166//GO:0046872//GO:0008716//GO:0004643//GO:0048037//GO:0005524//GO:0004637//GO:0004812//GO:0003937	nucleotide binding//metal ion binding//D-alanine-D-alanine ligase activity//phosphoribosylaminoimidazolecarboxamide formyltransferase activity//cofactor binding//ATP binding//phosphoribosylamine-glycine ligase activity//aminoacyl-tRNA ligase activity//IMP cyclohydrolase activity	GO:0042720//GO:0005737	mitochondrial inner membrane peptidase complex//cytoplasm	KOG2555	AICAR transformylase/IMP cyclohydrolase/methylglyoxal synthase
c146679_g3	3303	326514046	BAJ92173.1	2351	0	predicted protein [Hordeum vulgare subsp. vulgare]>gi|364285653|gb|AEW48244.1| circadian clock associated 1 [Hordeum vulgare subsp. vulgare]>gi|364285657|gb|AEW48246.1| circadian clock associated 1 [Hordeum vulgare subsp. vulgare]>gi|397911976|gb|AFO69281.1| circadian clock associated 1 [Hordeum vulgare]	241985162	AK332422.1	1525	0	Triticum aestivum cDNA, clone: WT003_P02, cultivar: Chinese Spring	K12133	LHY	MYB-related transcription factor LHY	http://www.genome.jp/dbget-bin/www_bget?ko:K12133	P92973	376	5.12e-36	Protein CCA1 OS=Arabidopsis thaliana GN=CCA1 PE=1 SV=1	PF02388//PF08088	FemAB family//Conotoxin I-superfamily	GO:0009252//GO:0009405	peptidoglycan biosynthetic process//pathogenesis	GO:0003682//GO:0016755//GO:0003677	chromatin binding//transferase activity, transferring amino-acyl groups//DNA binding	GO:0005576//GO:0000785	extracellular region//chromatin	--	--
c138962_g1	1452	357148491	XP_003574785.1	328	4.06e-31	PREDICTED: uncharacterized protein LOC100832570 [Brachypodium distachyon]	241987396	AK334653.1	201	1.19e-98	Triticum aestivum cDNA, clone: WT010_J19, cultivar: Chinese Spring	--	--	--	--	--	--	--	--	PF02917	Pertussis toxin, subunit 1	GO:0009405	pathogenesis	GO:0003950	NAD+ ADP-ribosyltransferase activity	GO:0005576	extracellular region	--	--
c142072_g4	3150	514727922	XP_004956339.1	1697	0	PREDICTED: sulfate transporter 4.1, chloroplastic-like isoform X2 [Setaria italica]	32128891	BT009340.1	982	0	Triticum aestivum clone wlm4.pk0016.a11:fis, full insert mRNA sequence	K18059	SULTR4	sulfate transporter 4	http://www.genome.jp/dbget-bin/www_bget?ko:K18059	Q8GYH8	1394	1.55e-177	Probable sulfate transporter 4.2 OS=Arabidopsis thaliana GN=SULTR4;2 PE=2 SV=2	PF09004//PF00916	Domain of unknown function (DUF1891)//Sulfate permease family	GO:0055114//GO:0008272	oxidation-reduction process//sulfate transport	GO:0008168//GO:0015116//GO:0016706	methyltransferase activity//sulfate transmembrane transporter activity//oxidoreductase activity, acting on paired donors, with incorporation or reduction of molecular oxygen, 2-oxoglutarate as one donor, and incorporation of one atom each of oxygen into both donors	GO:0016021	integral component of membrane	KOG0236	Sulfate/bicarbonate/oxalate exchanger SAT-1 and related transporters (SLC26 family)
c151088_g3	1504	357133318	XP_003568273.1	618	4.02e-82	PREDICTED: putative respiratory burst oxidase homolog protein H [Brachypodium distachyon]	685509669	KF811502.1	302	8.86e-155	Festuca arundinacea respiratory burst NADPH oxidase (RbohD) gene, partial cds	K13447	RBOH	respiratory burst oxidase	http://www.genome.jp/dbget-bin/www_bget?ko:K13447	Q9FJD6	490	1.03e-61	Putative respiratory burst oxidase homolog protein H OS=Arabidopsis thaliana GN=RBOHH PE=3 SV=1	PF05023//PF08030	Phytochelatin synthase//Ferric reductase NAD binding domain	GO:0055114//GO:0010038//GO:0046938	oxidation-reduction process//response to metal ion//phytochelatin biosynthetic process	GO:0016756//GO:0016491//GO:0046872	glutathione gamma-glutamylcysteinyltransferase activity//oxidoreductase activity//metal ion binding	--	--	KOG0039	Ferric reductase, NADH/NADPH oxidase and related proteins
c151088_g3	1504	357133318	XP_003568273.1	618	4.02e-82	PREDICTED: putative respiratory burst oxidase homolog protein H [Brachypodium distachyon]	685509669	KF811502.1	302	8.86e-155	Festuca arundinacea respiratory burst NADPH oxidase (RbohD) gene, partial cds	K13447	RBOH	respiratory burst oxidase	http://www.genome.jp/dbget-bin/www_bget?ko:K13447	Q9FJD6	490	1.03e-61	Putative respiratory burst oxidase homolog protein H OS=Arabidopsis thaliana GN=RBOHH PE=3 SV=1	PF05023//PF08030	Phytochelatin synthase//Ferric reductase NAD binding domain	GO:0055114//GO:0010038//GO:0046938	oxidation-reduction process//response to metal ion//phytochelatin biosynthetic process	GO:0016756//GO:0016491//GO:0046872	glutathione gamma-glutamylcysteinyltransferase activity//oxidoreductase activity//metal ion binding	--	--	KOG0039	Ferric reductase, NADH/NADPH oxidase and related proteins
c142333_g2	754	326532394	BAK05126.1	231	5.18e-20	predicted protein [Hordeum vulgare subsp. vulgare]	241985390	AK332650.1	167	4.83e-80	Triticum aestivum cDNA, clone: WT004_I09, cultivar: Chinese Spring	K00430	E1.11.1.7	peroxidase	http://www.genome.jp/dbget-bin/www_bget?ko:K00430	Q9LXG3	148	8.46e-10	Peroxidase 56 OS=Arabidopsis thaliana GN=PER56 PE=2 SV=1	PF00141	Peroxidase	GO:0055114//GO:0006804//GO:0006979	oxidation-reduction process//obsolete peroxidase reaction//response to oxidative stress	GO:0020037//GO:0004601	heme binding//peroxidase activity	--	--	--	--
c144403_g1	2617	573950347	XP_006657467.1	1135	1.2e-145	PREDICTED: D-lactate dehydrogenase [cytochrome], mitochondrial-like isoform X2 [Oryza brachyantha]	721620273	XM_003557519.2	541	0	PREDICTED: Brachypodium distachyon D-lactate dehydrogenase [cytochrome], mitochondrial (LOC100834649), mRNA	K00102	dld, LDHD	D-lactate dehydrogenase (cytochrome)	http://www.genome.jp/dbget-bin/www_bget?ko:K00102	Q94AX4	974	5.34e-119	D-lactate dehydrogenase [cytochrome], mitochondrial OS=Arabidopsis thaliana GN=DLD PE=1 SV=1	PF02913//PF03393//PF01565//PF07859	FAD linked oxidases, C-terminal domain//Pneumovirus matrix protein//FAD binding domain//alpha/beta hydrolase fold	GO:0055114//GO:0008152//GO:0019068	oxidation-reduction process//metabolic process//virion assembly	GO:0003824//GO:0016787//GO:0016491//GO:0050660	catalytic activity//hydrolase activity//oxidoreductase activity//flavin adenine dinucleotide binding	GO:0019031	viral envelope	KOG1231	Proteins containing the FAD binding domain
c141967_g1	1456	116310895	CAH67835.1	968	3.23e-125	B0616E02-H0507E05.11 [Oryza sativa Indica Group]>gi|125546950|gb|EAY92772.1| hypothetical protein OsI_14576 [Oryza sativa Indica Group]	721657432	XM_003571541.2	367	0	PREDICTED: Brachypodium distachyon glyoxylate/hydroxypyruvate reductase HPR3-like (LOC100829605), mRNA	K15919	HPR2	hydroxypyruvate reductase 2	http://www.genome.jp/dbget-bin/www_bget?ko:K15919	Q9LE33	630	1.34e-75	Glyoxylate/hydroxypyruvate reductase HPR3 OS=Arabidopsis thaliana GN=HPR3 PE=2 SV=1	PF00389//PF00899//PF01913//PF03446//PF02826	D-isomer specific 2-hydroxyacid dehydrogenase, catalytic domain//ThiF family//Formylmethanofuran-tetrahydromethanopterin formyltransferase//NAD binding domain of 6-phosphogluconate dehydrogenase//D-isomer specific 2-hydroxyacid dehydrogenase, NAD binding domain	GO:0055114//GO:0019521//GO:0006098//GO:0006730//GO:0008152	oxidation-reduction process//D-gluconate metabolic process//pentose-phosphate shunt//one-carbon metabolic process//metabolic process	GO:0051287//GO:0004616//GO:0008641//GO:0016740//GO:0016616	NAD binding//phosphogluconate dehydrogenase (decarboxylating) activity//small protein activating enzyme activity//transferase activity//oxidoreductase activity, acting on the CH-OH group of donors, NAD or NADP as acceptor	--	--	KOG0069	Glyoxylate/hydroxypyruvate reductase (D-isomer-specific 2-hydroxy acid dehydrogenase superfamily)
c141967_g1	1456	116310895	CAH67835.1	968	3.23e-125	B0616E02-H0507E05.11 [Oryza sativa Indica Group]>gi|125546950|gb|EAY92772.1| hypothetical protein OsI_14576 [Oryza sativa Indica Group]	721657432	XM_003571541.2	367	0	PREDICTED: Brachypodium distachyon glyoxylate/hydroxypyruvate reductase HPR3-like (LOC100829605), mRNA	K15919	HPR2	hydroxypyruvate reductase 2	http://www.genome.jp/dbget-bin/www_bget?ko:K15919	Q9LE33	630	1.34e-75	Glyoxylate/hydroxypyruvate reductase HPR3 OS=Arabidopsis thaliana GN=HPR3 PE=2 SV=1	PF00389//PF00899//PF01913//PF03446//PF02826	D-isomer specific 2-hydroxyacid dehydrogenase, catalytic domain//ThiF family//Formylmethanofuran-tetrahydromethanopterin formyltransferase//NAD binding domain of 6-phosphogluconate dehydrogenase//D-isomer specific 2-hydroxyacid dehydrogenase, NAD binding domain	GO:0055114//GO:0019521//GO:0006098//GO:0006730//GO:0008152	oxidation-reduction process//D-gluconate metabolic process//pentose-phosphate shunt//one-carbon metabolic process//metabolic process	GO:0051287//GO:0004616//GO:0008641//GO:0016740//GO:0016616	NAD binding//phosphogluconate dehydrogenase (decarboxylating) activity//small protein activating enzyme activity//transferase activity//oxidoreductase activity, acting on the CH-OH group of donors, NAD or NADP as acceptor	--	--	KOG0069	Glyoxylate/hydroxypyruvate reductase (D-isomer-specific 2-hydroxy acid dehydrogenase superfamily)
c150289_g1	4596	357148197	XP_003574667.1	1423	0	PREDICTED: nitronate monooxygenase [Brachypodium distachyon]	721662277	XM_003574619.2	837	0	PREDICTED: Brachypodium distachyon nitronate monooxygenase (LOC100822352), mRNA	--	--	--	--	O05413	209	4.34e-16	Probable nitronate monooxygenase OS=Bacillus subtilis (strain 168) GN=yrpB PE=3 SV=1	PF01070//PF03060//PF07936//PF04131//PF00478	FMN-dependent dehydrogenase//Nitronate monooxygenase//Potassium-channel blocking toxin//Putative N-acetylmannosamine-6-phosphate epimerase//IMP dehydrogenase / GMP reductase domain	GO:0055114//GO:0006040//GO:0006810//GO:0006807//GO:0009405//GO:0006051	oxidation-reduction process//amino sugar metabolic process//transport//nitrogen compound metabolic process//pathogenesis//N-acetylmannosamine metabolic process	GO:0008200//GO:0003824//GO:0018580//GO:0047465//GO:0016491	ion channel inhibitor activity//catalytic activity//nitronate monooxygenase activity//N-acylglucosamine-6-phosphate 2-epimerase activity//oxidoreductase activity	GO:0042151	nematocyst	--	--
c128050_g1	2483	326518506	BAJ88282.1	508	4.68e-58	predicted protein, partial [Hordeum vulgare subsp. vulgare]	326518505	AK357067.1	272	7.02e-138	Hordeum vulgare subsp. vulgare mRNA for predicted protein, partial cds, clone: NIASHv1045G14	K10878	SPO11	meiotic recombination protein SPO11	http://www.genome.jp/dbget-bin/www_bget?ko:K10878	Q9ZUU2	363	6.66e-37	Thioredoxin-like protein AAED1, chloroplastic OS=Arabidopsis thaliana GN=At2g37240 PE=2 SV=2	PF00578//PF13912	AhpC/TSA family//C2H2-type zinc finger	GO:0055114	oxidation-reduction process	GO:0016209//GO:0046872//GO:0016491	antioxidant activity//metal ion binding//oxidoreductase activity	--	--	--	--
c127156_g1	690	474043826	EMS53426.1	482	2.18e-96	Spore coat protein A [Triticum urartu]	116631539	CT831522.1	386	0	Oryza sativa (indica cultivar-group) cDNA clone:OSIGCPI243D07, full insert sequence	--	--	--	--	F4I4K5	328	1.66e-57	Multicopper oxidase LPR1 OS=Arabidopsis thaliana GN=LPR1 PE=2 SV=1	PF07731	Multicopper oxidase	GO:0055114	oxidation-reduction process	GO:0016491//GO:0005507	oxidoreductase activity//copper ion binding	--	--	--	--
c151873_g1	1298	669028981	CDM82987.1	629	3.07e-74	unnamed protein product [Triticum aestivum]	669026884	HG670306.1	406	0	Triticum aestivum chromosome 3B, genomic scaffold, cultivar Chinese Spring	K04035	E1.14.13.81, acsF, chlE	magnesium-protoporphyrin IX monomethyl ester (oxidative) cyclase	http://www.genome.jp/dbget-bin/www_bget?ko:K04035	Q5EFU4	615	7.15e-73	Magnesium-protoporphyrin IX monomethyl ester [oxidative] cyclase, chloroplastic OS=Hordeum vulgare GN=CRD1 PE=1 SV=1	PF02305//PF02915	Capsid protein (F protein)//Rubrerythrin	GO:0055114	oxidation-reduction process	GO:0005198//GO:0016491//GO:0046872	structural molecule activity//oxidoreductase activity//metal ion binding	GO:0019028	viral capsid	--	--
c1020_g1	954	596120874	XP_007221787.1	1333	7.23e-180	hypothetical protein PRUPE_ppa003860mg [Prunus persica]>gi|462418723|gb|EMJ22986.1| hypothetical protein PRUPE_ppa003860mg [Prunus persica]	596120873	XM_007221725.1	954	0	Prunus persica hypothetical protein (PRUPE_ppa003860mg) mRNA, complete cds	--	--	--	--	Q00624	705	2.9e-86	L-ascorbate oxidase homolog OS=Brassica napus GN=Bp10 PE=2 SV=1	PF07732//PF00394	Multicopper oxidase//Multicopper oxidase	GO:0055114	oxidation-reduction process	GO:0005507//GO:0016491	copper ion binding//oxidoreductase activity	--	--	KOG1263	Multicopper oxidases
c140093_g1	298	18483217	AAL73968.1	501	9.02e-59	laccase LAC5-6 [Lolium perenne]	18483216	AF465468.1	232	1.31e-116	Lolium perenne laccase LAC5-6 mRNA, complete cds	K05909	E1.10.3.2	laccase	http://www.genome.jp/dbget-bin/www_bget?ko:K05909	Q5N9X2	464	2.1e-54	Laccase-4 OS=Oryza sativa subsp. japonica GN=LAC4 PE=2 SV=1	PF00394	Multicopper oxidase	GO:0055114	oxidation-reduction process	GO:0016491	oxidoreductase activity	--	--	--	--
c146216_g3	583	669030440	CDM84967.1	995	1.19e-130	unnamed protein product [Triticum aestivum]>gi|669031022|emb|CDM85765.1| unnamed protein product [Triticum aestivum]	326490452	AK353671.1	436	0	Hordeum vulgare subsp. vulgare mRNA for predicted protein, complete cds, clone: NIASHv1001P12	K05909	E1.10.3.2	laccase	http://www.genome.jp/dbget-bin/www_bget?ko:K05909	Q0DHL2	899	5.63e-117	Laccase-12/13 OS=Oryza sativa subsp. japonica GN=LAC12 PE=2 SV=1	PF07732//PF07731//PF00394	Multicopper oxidase//Multicopper oxidase//Multicopper oxidase	GO:0055114	oxidation-reduction process	GO:0016491//GO:0005507	oxidoreductase activity//copper ion binding	--	--	KOG1263	Multicopper oxidases
c145554_g1	2104	326514458	BAJ96216.1	2457	0	predicted protein, partial [Hordeum vulgare subsp. vulgare]	326514457	AK365013.1	1216	0	Hordeum vulgare subsp. vulgare mRNA for predicted protein, partial cds, clone: NIASHv2030D23	K01755	argH, ASL	argininosuccinate lyase	http://www.genome.jp/dbget-bin/www_bget?ko:K01755	Q9LEU8	1878	0	Argininosuccinate lyase, chloroplastic OS=Arabidopsis thaliana GN=At5g10920 PE=2 SV=1	PF15461	Beta-carotene 15,15'-dioxygenase	GO:0055114	oxidation-reduction process	GO:0016702	oxidoreductase activity, acting on single donors with incorporation of molecular oxygen, incorporation of two atoms of oxygen	--	--	KOG1316	Argininosuccinate lyase
c138733_g1	2536	326528937	BAJ97490.1	2402	0	predicted protein [Hordeum vulgare subsp. vulgare]	326528936	AK366287.1	1165	0	Hordeum vulgare subsp. vulgare mRNA for predicted protein, complete cds, clone: NIASHv2041L05	K01723	AOS	hydroperoxide dehydratase	http://www.genome.jp/dbget-bin/www_bget?ko:K01723	Q7Y0C8	2163	0	Allene oxide synthase 1, chloroplastic OS=Oryza sativa subsp. japonica GN=CYP74A1 PE=2 SV=1	PF00067	Cytochrome P450	GO:0055114	oxidation-reduction process	GO:0020037//GO:0005506//GO:0016705	heme binding//iron ion binding//oxidoreductase activity, acting on paired donors, with incorporation or reduction of molecular oxygen	--	--	KOG0157	Cytochrome P450 CYP4/CYP19/CYP26 subfamilies
c135724_g2	1111	475602391	EMT25118.1	515	2.52e-59	Hyoscyamine 6-dioxygenase [Aegilops tauschii]	--	--	--	--	--	K18054	IDS3_2	2'-deoxymugineic-acid 2'-dioxygenase / mugineic-acid 3-dioxygenase	http://www.genome.jp/dbget-bin/www_bget?ko:K18054	Q40062	272	1.21e-25	2'-deoxymugineic-acid 2'-dioxygenase OS=Hordeum vulgare GN=IDS3 PE=1 SV=3	PF03171	2OG-Fe(II) oxygenase superfamily	GO:0055114	oxidation-reduction process	GO:0016491	oxidoreductase activity	--	--	--	--
c136643_g1	1521	475572430	EMT16499.1	1522	0	1-aminocyclopropane-1-carboxylate oxidase-1-like protein [Aegilops tauschii]	721688882	XM_003579872.2	518	0	PREDICTED: Brachypodium distachyon 1-aminocyclopropane-1-carboxylate oxidase homolog 1-like (LOC100827230), mRNA	--	--	--	--	Q84MB3	921	3.67e-118	1-aminocyclopropane-1-carboxylate oxidase homolog 1 OS=Arabidopsis thaliana GN=At1g06620 PE=2 SV=1	PF03171	2OG-Fe(II) oxygenase superfamily	GO:0055114	oxidation-reduction process	GO:0016491	oxidoreductase activity	--	--	KOG0143	Iron/ascorbate family oxidoreductases
c136524_g1	2821	326511483	BAJ87755.1	286	2.75e-35	predicted protein [Hordeum vulgare subsp. vulgare]	326511482	AK356538.1	150	5.26e-70	Hordeum vulgare subsp. vulgare mRNA for predicted protein, complete cds, clone: NIASHv1036A18	--	--	--	--	--	--	--	--	PF02943	Ferredoxin thioredoxin reductase catalytic beta chain	GO:0055114	oxidation-reduction process	GO:0016730	oxidoreductase activity, acting on iron-sulfur proteins as donors	--	--	--	--
c126623_g1	1018	242063704	XP_002453141.1	252	1.28e-21	hypothetical protein SORBIDRAFT_04g000760 [Sorghum bicolor]>gi|241932972|gb|EES06117.1| hypothetical protein SORBIDRAFT_04g000760 [Sorghum bicolor]	326531149	AK373729.1	123	1.9e-55	Hordeum vulgare subsp. vulgare mRNA for predicted protein, complete cds, clone: NIASHv3041O21	--	--	--	--	Q42602	174	1.85e-12	Cytochrome P450 89A2 OS=Arabidopsis thaliana GN=CYP89A2 PE=2 SV=2	PF00067	Cytochrome P450	GO:0006118//GO:0055114	obsolete electron transport//oxidation-reduction process	GO:0016705//GO:0005506//GO:0004497//GO:0009055//GO:0020037	oxidoreductase activity, acting on paired donors, with incorporation or reduction of molecular oxygen//iron ion binding//monooxygenase activity//electron carrier activity//heme binding	--	--	--	--
c117835_g1	768	226497134	NP_001141104.1	411	1.02e-47	uncharacterized protein LOC100273187 precursor [Zea mays]>gi|194702638|gb|ACF85403.1| unknown [Zea mays]>gi|195637312|gb|ACG38124.1| basic blue protein precursor [Zea mays]>gi|414872398|tpg|DAA50955.1| TPA: basic blue protein [Zea mays]	573925879	XM_006650415.1	181	8.12e-88	PREDICTED: Oryza brachyantha chemocyanin-like (LOC102709160), mRNA	--	--	--	--	Q8LG89	287	4.21e-30	Basic blue protein OS=Arabidopsis thaliana GN=ARPN PE=2 SV=2	PF02298//PF05083	Plastocyanin-like domain//LST-1 protein	GO:0006118//GO:0006955//GO:0000902	obsolete electron transport//immune response//cell morphogenesis	GO:0009055//GO:0005507	electron carrier activity//copper ion binding	GO:0016020	membrane	--	--
c148275_g1	2758	573944927	XP_006654808.1	1070	8.5e-147	PREDICTED: putative glucose-6-phosphate 1-epimerase-like [Oryza brachyantha]	326525061	AK376606.1	524	0	Hordeum vulgare subsp. vulgare mRNA for predicted protein, complete cds, clone: NIASHv3128N17	K01792	E5.1.3.15	glucose-6-phosphate 1-epimerase	http://www.genome.jp/dbget-bin/www_bget?ko:K01792	Q40784	820	9.5e-109	Putative glucose-6-phosphate 1-epimerase OS=Cenchrus ciliaris PE=2 SV=1	PF01263//PF02298	Aldose 1-epimerase//Plastocyanin-like domain	GO:0006118//GO:0005975	obsolete electron transport//carbohydrate metabolic process	GO:0009055//GO:0016853	electron carrier activity//isomerase activity	--	--	--	--
c110367_g1	673	475458827	EMT01941.1	446	2.45e-53	Basic blue protein [Aegilops tauschii]	721667982	XM_003572967.2	193	1.51e-94	PREDICTED: Brachypodium distachyon basic blue protein-like (LOC100842968), mRNA	--	--	--	--	P60496	275	7.91e-29	Chemocyanin OS=Lilium longiflorum PE=1 SV=1	PF02298	Plastocyanin-like domain	GO:0006118	obsolete electron transport	GO:0009055	electron carrier activity	--	--	--	--
c119429_g1	1150	357118162	XP_003560827.1	459	3.59e-53	PREDICTED: basic blue protein-like [Brachypodium distachyon]	326516875	AK365227.1	139	2.75e-64	Hordeum vulgare subsp. vulgare mRNA for predicted protein, complete cds, clone: NIASHv2032F02	--	--	--	--	P60496	235	3.43e-22	Chemocyanin OS=Lilium longiflorum PE=1 SV=1	PF02298	Plastocyanin-like domain	GO:0006118	obsolete electron transport	GO:0009055	electron carrier activity	--	--	--	--
c109712_g1	1245	475591682	EMT21853.1	252	3.81e-23	Blue copper protein [Aegilops tauschii]	242388542	FP095003.1	84	1.12e-33	Phyllostachys edulis cDNA clone: bphyem102h22, full insert sequence	--	--	--	--	Q41001	137	2.46e-08	Blue copper protein OS=Pisum sativum PE=2 SV=1	PF02298	Plastocyanin-like domain	GO:0006118	obsolete electron transport	GO:0009055	electron carrier activity	--	--	--	--
c115445_g1	709	357113037	XP_003558311.1	430	7.74e-51	PREDICTED: chemocyanin-like [Brachypodium distachyon]	326504105	AK371641.1	226	7.21e-113	Hordeum vulgare subsp. vulgare mRNA for predicted protein, complete cds, clone: NIASHv2139B14	--	--	--	--	Q8LG89	277	6.57e-29	Basic blue protein OS=Arabidopsis thaliana GN=ARPN PE=2 SV=2	PF02298	Plastocyanin-like domain	GO:0006118	obsolete electron transport	GO:0009055	electron carrier activity	--	--	--	--
c150785_g1	3118	326532794	BAJ89242.1	1916	0	predicted protein [Hordeum vulgare subsp. vulgare]	326532793	AK358028.1	1024	0	Hordeum vulgare subsp. vulgare mRNA for predicted protein, complete cds, clone: NIASHv1067E03	K14190	VTC2_5	GDP-L-galactose phosphorylase	http://www.genome.jp/dbget-bin/www_bget?ko:K14190	Q9FLP9	1393	0	GDP-L-galactose phosphorylase 2 OS=Arabidopsis thaliana GN=VTC5 PE=1 SV=1	PF00161	Ribosome inactivating protein	GO:0017148	negative regulation of translation	GO:0030598	rRNA N-glycosylase activity	--	--	KOG2720	Predicted hydrolase (HIT family)
c147789_g1	6007	545911873	AGW81798.1	2267	0	autophagy-related protein 9b [Triticum aestivum]	721623664	XM_003558314.2	968	0	PREDICTED: Brachypodium distachyon autophagy-related protein 9 (LOC100843394), mRNA	K17907	ATG9	autophagy-related protein 9	http://www.genome.jp/dbget-bin/www_bget?ko:K17907	Q54NA3	593	4.45e-62	Autophagy-related protein 9 OS=Dictyostelium discoideum GN=atg9 PE=2 SV=1	PF03943	TAP C-terminal domain	GO:0051028	mRNA transport	--	--	GO:0005634	nucleus	KOG2173	Integral membrane protein
c135795_g2	1634	474329190	EMS62530.1	1678	0	Squamous cell carcinoma antigen recognized by T-cells 3 [Triticum urartu]	151426354	AK252946.1	845	0	Hordeum vulgare subsp. vulgare cDNA clone: FLbaf175h04, mRNA sequence	--	--	--	--	B3DJT0	650	9.71e-73	Squamous cell carcinoma antigen recognized by T-cells 3 OS=Danio rerio GN=sart3 PE=2 SV=1	PF00660//PF05843	Seripauperin and TIP1 family//Suppressor of forked protein (Suf)	GO:0006397//GO:0006950	mRNA processing//response to stress	--	--	GO:0005634	nucleus	KOG0128	RNA-binding protein SART3 (RRM superfamily)
c129405_g1	2130	357125775	XP_003564565.1	777	5.57e-93	PREDICTED: UDP-glucuronic acid decarboxylase 1-like [Brachypodium distachyon]	241988441	AK335699.1	417	0	Triticum aestivum cDNA, clone: WT013_I22, cultivar: Chinese Spring	K08678	UXS1, uxs	UDP-glucuronate decarboxylase	http://www.genome.jp/dbget-bin/www_bget?ko:K08678	Q8VZC0	691	6.3e-81	UDP-glucuronic acid decarboxylase 1 OS=Arabidopsis thaliana GN=UXS1 PE=1 SV=1	PF01370//PF08675	NAD dependent epimerase/dehydratase family//RNA binding domain	GO:0006402//GO:0051252	mRNA catabolic process//regulation of RNA metabolic process	GO:0003723//GO:0004535//GO:0050662//GO:0046872//GO:0003824	RNA binding//poly(A)-specific ribonuclease activity//coenzyme binding//metal ion binding//catalytic activity	GO:0005634//GO:0005737	nucleus//cytoplasm	KOG1429	dTDP-glucose 4-6-dehydratase/UDP-glucuronic acid decarboxylase
c150501_g1	4352	326495380	BAJ85786.1	2939	0	predicted protein [Hordeum vulgare subsp. vulgare]	326495379	AK354567.1	1484	0	Hordeum vulgare subsp. vulgare mRNA for predicted protein, complete cds, clone: NIASHv1008I08	--	--	--	--	Q940J9	2312	0	Probable methyltransferase PMT8 OS=Arabidopsis thaliana GN=At1g04430 PE=2 SV=1	PF13202//PF10591//PF03141//PF08241//PF13499//PF00036//PF12763//PF13405//PF02365//PF13833	EF hand//Secreted protein acidic and rich in cysteine Ca binding region//Putative S-adenosyl-L-methionine-dependent methyltransferase//Methyltransferase domain//EF-hand domain pair//EF hand//Cytoskeletal-regulatory complex EF hand//EF-hand domain//No apical meristem (NAM) protein//EF-hand domain pair	GO:0008152//GO:0006355//GO:0007165	metabolic process//regulation of transcription, DNA-templated//signal transduction	GO:0005509//GO:0005515//GO:0008168//GO:0003677	calcium ion binding//protein binding//methyltransferase activity//DNA binding	GO:0005578	proteinaceous extracellular matrix	KOG0027	Calmodulin and related proteins (EF-Hand superfamily)
c144379_g2	1589	474416503	EMS67246.1	449	2.31e-47	Anthocyanidin 5,3-O-glucosyltransferase [Triticum urartu]	721611224	XM_003560042.2	222	2.78e-110	PREDICTED: Brachypodium distachyon anthocyanidin 3-O-glucosyltransferase 2-like (LOC100838533), mRNA	--	--	--	--	Q9LML6	266	1.71e-23	UDP-glycosyltransferase 71C4 OS=Arabidopsis thaliana GN=UGT71C4 PE=2 SV=2	PF00201//PF04101	UDP-glucoronosyl and UDP-glucosyl transferase//Glycosyltransferase family 28 C-terminal domain	GO:0008152	metabolic process	GO:0016758	transferase activity, transferring hexosyl groups	--	--	--	--
c143514_g2	2388	326495324	BAJ85758.1	2199	0	predicted protein [Hordeum vulgare subsp. vulgare]	326495323	AK354539.1	1026	0	Hordeum vulgare subsp. vulgare mRNA for predicted protein, complete cds, clone: NIASHv1008F07	--	--	--	--	O22285	1704	0	Probable methyltransferase PMT11 OS=Arabidopsis thaliana GN=At2g39750 PE=2 SV=1	PF08241//PF03141	Methyltransferase domain//Putative S-adenosyl-L-methionine-dependent methyltransferase	GO:0008152	metabolic process	GO:0008168	methyltransferase activity	--	--	--	--
c143514_g2	2388	326495324	BAJ85758.1	2199	0	predicted protein [Hordeum vulgare subsp. vulgare]	326495323	AK354539.1	1026	0	Hordeum vulgare subsp. vulgare mRNA for predicted protein, complete cds, clone: NIASHv1008F07	--	--	--	--	O22285	1704	0	Probable methyltransferase PMT11 OS=Arabidopsis thaliana GN=At2g39750 PE=2 SV=1	PF08241//PF03141	Methyltransferase domain//Putative S-adenosyl-L-methionine-dependent methyltransferase	GO:0008152	metabolic process	GO:0008168	methyltransferase activity	--	--	--	--
c10374_g1	6940	818211088	AKG25416.1	954	5.81e-101	putative polyketide synthase, partial [Hematodinium sp. SG-2015]	45438631	AE017042.1	6940	0	Yersinia pestis biovar Microtus str. 91001, complete genome	--	--	--	--	P48633	10032	0	High-molecular-weight protein 2 OS=Yersinia enterocolitica serotype O:8 / biotype 1B (strain NCTC 13174 / 8081) GN=irp2 PE=3 SV=1	PF00108//PF00501//PF08241//PF04509//PF02497	Thiolase, N-terminal domain//AMP-binding enzyme//Methyltransferase domain//CheC-like family//Arterivirus glycoprotein	GO:0008152	metabolic process	GO:0016787//GO:0003824//GO:0008168//GO:0016747	hydrolase activity//catalytic activity//methyltransferase activity//transferase activity, transferring acyl groups other than amino-acyl groups	GO:0019031	viral envelope	KOG1178	Non-ribosomal peptide synthetase/alpha-aminoadipate reductase and related enzymes
c107342_g2	2471	474427859	EMS67819.1	797	1.94e-95	Putative auxin efflux carrier component 5 [Triticum urartu]	669026884	HG670306.1	945	0	Triticum aestivum chromosome 3B, genomic scaffold, cultivar Chinese Spring	K13947	PIN	auxin efflux carrier family	http://www.genome.jp/dbget-bin/www_bget?ko:K13947	Q5SMQ9	531	1.88e-56	Auxin efflux carrier component 1 OS=Oryza sativa subsp. japonica GN=PIN1 PE=2 SV=1	PF15957//PF03547//PF02411	Commissureless//Membrane transport protein//MerT mercuric transport protein	GO:0015694//GO:0007411//GO:0055085	mercury ion transport//axon guidance//transmembrane transport	GO:0015097	mercury ion transmembrane transporter activity	GO:0016021//GO:0016020	integral component of membrane//membrane	--	--
c115629_g1	877	326522983	BAJ88537.1	865	1.29e-114	predicted protein, partial [Hordeum vulgare subsp. vulgare]	326522982	AK357323.1	407	0	Hordeum vulgare subsp. vulgare mRNA for predicted protein, partial cds, clone: NIASHv1050L20	K09338	HD-ZIP	homeobox-leucine zipper protein	http://www.genome.jp/dbget-bin/www_bget?ko:K09338	Q6TAQ6	865	1.58e-107	Homeobox-leucine zipper protein HOX10 OS=Oryza sativa subsp. japonica GN=HOX10 PE=2 SV=1	PF16716//PF06005//PF00046//PF00170//PF02183//PF07964//PF05920	Bone marrow stromal antigen 2//Protein of unknown function (DUF904)//Homeobox domain//bZIP transcription factor//Homeobox associated leucine zipper//Rec10 / Red1//Homeobox KN domain	GO:0051598//GO:0043093//GO:0007131//GO:0000917//GO:0051607//GO:0006355	meiotic recombination checkpoint//FtsZ-dependent cytokinesis//reciprocal meiotic recombination//barrier septum assembly//defense response to virus//regulation of transcription, DNA-templated	GO:0003700//GO:0003677//GO:0043565//GO:0005198	transcription factor activity, sequence-specific DNA binding//DNA binding//sequence-specific DNA binding//structural molecule activity	GO:0005667//GO:0005737	transcription factor complex//cytoplasm	KOG4577	Transcription factor LIM3, contains LIM and HOX domains
c124901_g1	1461	474176774	EMS57783.1	1592	0	Naringenin,2-oxoglutarate 3-dioxygenase [Triticum urartu]	78099744	DQ208192.1	724	0	Triticum aestivum flavanone 3-hydroxylase mRNA, partial cds	--	--	--	--	Q06942	524	1.15e-59	Naringenin,2-oxoglutarate 3-dioxygenase OS=Malus domestica PE=2 SV=1	PF08054//PF03171	Leucine operon leader peptide//2OG-Fe(II) oxygenase superfamily	GO:0009098//GO:0055114	leucine biosynthetic process//oxidation-reduction process	GO:0016491	oxidoreductase activity	--	--	--	--
c124901_g1	1461	474176774	EMS57783.1	1592	0	Naringenin,2-oxoglutarate 3-dioxygenase [Triticum urartu]	78099744	DQ208192.1	724	0	Triticum aestivum flavanone 3-hydroxylase mRNA, partial cds	--	--	--	--	Q06942	524	1.15e-59	Naringenin,2-oxoglutarate 3-dioxygenase OS=Malus domestica PE=2 SV=1	PF08054//PF03171	Leucine operon leader peptide//2OG-Fe(II) oxygenase superfamily	GO:0009098//GO:0055114	leucine biosynthetic process//oxidation-reduction process	GO:0016491	oxidoreductase activity	--	--	--	--
c148400_g1	1725	357124121	XP_003563755.1	1838	0	PREDICTED: solute carrier family 40 member 1 [Brachypodium distachyon]	326496323	AK363420.1	844	0	Hordeum vulgare subsp. vulgare mRNA for predicted protein, complete cds, clone: NIASHv2015E21	K14685	SLC40A1, FPN1	solute carrier family 40 (iron-regulated transporter), member 1	http://www.genome.jp/dbget-bin/www_bget?ko:K14685	Q5Z922	1390	0	Solute carrier family 40 member 1 OS=Oryza sativa subsp. japonica GN=Os06g0560000 PE=2 SV=1	PF06963	Ferroportin1 (FPN1)	GO:0034755//GO:0006826	iron ion transmembrane transport//iron ion transport	GO:0005381	iron ion transmembrane transporter activity	GO:0016021	integral component of membrane	--	--
c25841_g1	1308	595864792	XP_007211837.1	1480	0	hypothetical protein PRUPE_ppa004612mg [Prunus persica]>gi|462407702|gb|EMJ13036.1| hypothetical protein PRUPE_ppa004612mg [Prunus persica]	595864791	XM_007211775.1	1261	0	Prunus persica hypothetical protein (PRUPE_ppa004612mg) mRNA, complete cds	--	--	--	--	Q93V43	390	6.14e-41	Transcription factor TCP2 OS=Arabidopsis thaliana GN=TCP2 PE=2 SV=1	PF10220//PF01080//PF09726//PF02932	Uncharacterized conserved protein (DUF2146)//Presenilin//Transmembrane protein//Neurotransmitter-gated ion-channel transmembrane region	GO:0006811//GO:0000184	ion transport//nuclear-transcribed mRNA catabolic process, nonsense-mediated decay	GO:0004190	aspartic-type endopeptidase activity	GO:0016021//GO:0016020	integral component of membrane//membrane	--	--
c152440_g1	7604	721615697	XP_010227660.1	9468	0	PREDICTED: HEAT repeat-containing protein 5B [Brachypodium distachyon]	721615696	XM_010229358.1	4397	0	PREDICTED: Brachypodium distachyon HEAT repeat-containing protein 5B (LOC100834154), mRNA	--	--	--	--	A1A5F2	616	2.23e-62	HEAT repeat-containing protein 5B OS=Xenopus tropicalis GN=heatr5b PE=2 SV=1	PF01602//PF02985	Adaptin N terminal region//HEAT repeat	GO:0006886//GO:0016192	intracellular protein transport//vesicle-mediated transport	GO:0005515	protein binding	GO:0030117	membrane coat	KOG1822	Uncharacterized conserved protein
c152314_g1	2528	326488483	BAJ93910.1	1220	8.29e-155	predicted protein [Hordeum vulgare subsp. vulgare]	326488482	AK362706.1	521	0	Hordeum vulgare subsp. vulgare mRNA for predicted protein, complete cds, clone: NIASHv2009J06	--	--	--	--	Q39191	756	5.1e-86	Wall-associated receptor kinase 1 OS=Arabidopsis thaliana GN=WAK1 PE=1 SV=2	PF04995//PF00069//PF07714//PF06305	Heme exporter protein D (CcmD)//Protein kinase domain//Protein tyrosine kinase//Protein of unknown function (DUF1049)	GO:0015886//GO:0017004//GO:0006468	heme transport//cytochrome complex assembly//protein phosphorylation	GO:0004672//GO:0005524	protein kinase activity//ATP binding	GO:0016021//GO:0005887	integral component of membrane//integral component of plasma membrane	--	--
c152314_g1	2528	326488483	BAJ93910.1	1220	8.29e-155	predicted protein [Hordeum vulgare subsp. vulgare]	326488482	AK362706.1	521	0	Hordeum vulgare subsp. vulgare mRNA for predicted protein, complete cds, clone: NIASHv2009J06	--	--	--	--	Q39191	756	5.1e-86	Wall-associated receptor kinase 1 OS=Arabidopsis thaliana GN=WAK1 PE=1 SV=2	PF04995//PF00069//PF07714//PF06305	Heme exporter protein D (CcmD)//Protein kinase domain//Protein tyrosine kinase//Protein of unknown function (DUF1049)	GO:0015886//GO:0017004//GO:0006468	heme transport//cytochrome complex assembly//protein phosphorylation	GO:0004672//GO:0005524	protein kinase activity//ATP binding	GO:0016021//GO:0005887	integral component of membrane//integral component of plasma membrane	--	--
c152311_g2	4079	669030237	CDM84700.1	4365	0	unnamed protein product [Triticum aestivum]	721643992	XM_010233950.1	1591	0	PREDICTED: Brachypodium distachyon uncharacterized protein At4g10930-like (LOC100827572), mRNA	--	--	--	--	Q8L7I1	818	3.54e-90	Uncharacterized protein At4g10930 OS=Arabidopsis thaliana GN=At4g10930 PE=2 SV=1	PF00628//PF00366//PF01903	PHD-finger//Ribosomal protein S17//CbiX	GO:0006783//GO:0009236//GO:0006412//GO:0042254	heme biosynthetic process//cobalamin biosynthetic process//translation//ribosome biogenesis	GO:0003735//GO:0005515//GO:0016852	structural constituent of ribosome//protein binding//sirohydrochlorin cobaltochelatase activity	GO:0005622//GO:0005840	intracellular//ribosome	--	--
c136979_g5	6549	475619161	EMT30676.1	1362	1.13e-157	hypothetical protein F775_13560 [Aegilops tauschii]	669026884	HG670306.1	596	0	Triticum aestivum chromosome 3B, genomic scaffold, cultivar Chinese Spring	--	--	--	--	--	--	--	--	PF06662	D-glucuronyl C5-epimerase C-terminus	GO:0006024	glycosaminoglycan biosynthetic process	GO:0016857	racemase and epimerase activity, acting on carbohydrates and derivatives	GO:0016021	integral component of membrane	--	--
c20274_g1	254	545707494	XP_005706061.1	233	2.46e-22	triosephosphate isomerase (TIM) [Galdieria sulphuraria]>gi|452822523|gb|EME29541.1| triosephosphate isomerase (TIM) [Galdieria sulphuraria]	226958348	NM_009415.2	254	6.43e-129	Mus musculus triosephosphate isomerase 1 (Tpi1), mRNA	K01803	TPI, tpiA	triosephosphate isomerase (TIM)	http://www.genome.jp/dbget-bin/www_bget?ko:K01803	P17751	453	2.21e-55	Triosephosphate isomerase OS=Mus musculus GN=Tpi1 PE=1 SV=4	PF03615//PF00121	GCM motif protein//Triosephosphate isomerase	GO:0006094//GO:0046486//GO:0006013//GO:0008152//GO:0006096//GO:0006355//GO:0006020//GO:0006000//GO:0015976	gluconeogenesis//glycerolipid metabolic process//mannose metabolic process//metabolic process//glycolytic process//regulation of transcription, DNA-templated//inositol metabolic process//fructose metabolic process//carbon utilization	GO:0004807//GO:0003677	triose-phosphate isomerase activity//DNA binding	--	--	KOG1643	Triosephosphate isomerase
c38528_g1	335	224002643	XP_002290993.1	207	1.7e-18	triose-phosphate isomerase [Thalassiosira pseudonana CCMP1335]>gi|220972769|gb|EED91100.1| triose-phosphate isomerase [Thalassiosira pseudonana CCMP1335]	301318648	CP002106.1	146	9.56e-69	Olsenella uli DSM 7084, complete genome	K01803	TPI, tpiA	triosephosphate isomerase (TIM)	http://www.genome.jp/dbget-bin/www_bget?ko:K01803	Q3AFD0	273	9.48e-29	Triosephosphate isomerase OS=Carboxydothermus hydrogenoformans (strain ATCC BAA-161 / DSM 6008 / Z-2901) GN=tpiA PE=3 SV=1	PF00121	Triosephosphate isomerase	GO:0006094//GO:0046486//GO:0006013//GO:0006020//GO:0006000//GO:0015976//GO:0006096//GO:0008152	gluconeogenesis//glycerolipid metabolic process//mannose metabolic process//inositol metabolic process//fructose metabolic process//carbon utilization//glycolytic process//metabolic process	GO:0004807//GO:0003824	triose-phosphate isomerase activity//catalytic activity	--	--	KOG1643	Triosephosphate isomerase
c120585_g1	2631	25815183	BAC41202.1	2764	0	granule bound starch synthase I [Hordeum vulgare subsp. vulgare]>gi|25815185|dbj|BAC41203.1| granule bound starch synthase I [Hordeum vulgare subsp. vulgare]>gi|44885852|dbj|BAD12043.1| granule bound starch synthase I [Hordeum vulgare subsp. spontaneum]>gi|44885854|dbj|BAD12044.1| granule bound starch synthase I [Hordeum vulgare subsp. spontaneum]>gi|291501565|gb|ADE08465.1| granule bound starch …	326528780	AK366209.1	1199	0	Hordeum vulgare subsp. vulgare mRNA for predicted protein, complete cds, clone: NIASHv2041B24	K13679	WAXY	granule-bound starch synthase	http://www.genome.jp/dbget-bin/www_bget?ko:K13679	P09842	2737	0	Granule-bound starch synthase 1, chloroplastic/amyloplastic OS=Hordeum vulgare GN=WAXY PE=1 SV=1	PF01256	Carbohydrate kinase	GO:0009250//GO:0005985//GO:0009058//GO:0005982	glucan biosynthetic process//sucrose metabolic process//biosynthetic process//starch metabolic process	GO:0052855//GO:0009011	ADP-dependent NAD(P)H-hydrate dehydratase activity//starch synthase activity	--	--	--	--
c142464_g1	1752	357153419	XP_003576446.1	506	2.6e-57	PREDICTED: ras-related protein RABF2b-like [Brachypodium distachyon]	241988989	AK330211.1	206	2.41e-101	Triticum aestivum cDNA, clone: SET3_O11, cultivar: Chinese Spring	K07889	RAB5C	Ras-related protein Rab-5C	http://www.genome.jp/dbget-bin/www_bget?ko:K07889	Q9SN68	441	4.65e-49	Ras-related protein RABF2b OS=Arabidopsis thaliana GN=RABF2B PE=1 SV=1	PF01926//PF04670//PF00071//PF00025//PF08477//PF02513	50S ribosome-binding GTPase//Gtr1/RagA G protein conserved region//Ras family//ADP-ribosylation factor family//Ras of Complex, Roc, domain of DAPkinase//Spin/Ssty Family	GO:0007276//GO:0007264	gamete generation//small GTPase mediated signal transduction	GO:0005525	GTP binding	--	--	KOG0092	GTPase Rab5/YPT51 and related small G protein superfamily GTPases
c142464_g1	1752	357153419	XP_003576446.1	506	2.6e-57	PREDICTED: ras-related protein RABF2b-like [Brachypodium distachyon]	241988989	AK330211.1	206	2.41e-101	Triticum aestivum cDNA, clone: SET3_O11, cultivar: Chinese Spring	K07889	RAB5C	Ras-related protein Rab-5C	http://www.genome.jp/dbget-bin/www_bget?ko:K07889	Q9SN68	441	4.65e-49	Ras-related protein RABF2b OS=Arabidopsis thaliana GN=RABF2B PE=1 SV=1	PF01926//PF04670//PF00071//PF00025//PF08477//PF02513	50S ribosome-binding GTPase//Gtr1/RagA G protein conserved region//Ras family//ADP-ribosylation factor family//Ras of Complex, Roc, domain of DAPkinase//Spin/Ssty Family	GO:0007276//GO:0007264	gamete generation//small GTPase mediated signal transduction	GO:0005525	GTP binding	--	--	KOG0092	GTPase Rab5/YPT51 and related small G protein superfamily GTPases
c151216_g1	3867	326492478	BAK02022.1	2176	0	predicted protein [Hordeum vulgare subsp. vulgare]	326492477	AK370824.1	1045	0	Hordeum vulgare subsp. vulgare mRNA for predicted protein, complete cds, clone: NIASHv2117J24	K00850	pfkA, PFK	6-phosphofructokinase 1	http://www.genome.jp/dbget-bin/www_bget?ko:K00850	Q9FIK0	1656	0	ATP-dependent 6-phosphofructokinase 2 OS=Arabidopsis thaliana GN=PFK2 PE=1 SV=1	PF00781//PF00854//PF12258//PF00365//PF01513	Diacylglycerol kinase catalytic domain//POT family//Microcephalin protein//Phosphofructokinase//ATP-NAD kinase	GO:0006012//GO:0006000//GO:0006098//GO:0006769//GO:0021987//GO:0006096//GO:0008152//GO:0046497//GO:0006094//GO:0006013//GO:0006810//GO:0006741	galactose metabolic process//fructose metabolic process//pentose-phosphate shunt//nicotinamide metabolic process//cerebral cortex development//glycolytic process//metabolic process//nicotinate nucleotide metabolic process//gluconeogenesis//mannose metabolic process//transport//NADP biosynthetic process	GO:0016301//GO:0003951//GO:0005215//GO:0003872	kinase activity//NAD+ kinase activity//transporter activity//6-phosphofructokinase activity	GO:0016020//GO:0005945	membrane//6-phosphofructokinase complex	KOG2440	Pyrophosphate-dependent phosphofructo-1-kinase
c25487_g1	503	590612016	XP_007022266.1	524	1.27e-62	GTP-dependent nucleic acid-binding protein engD isoform 4 [Theobroma cacao]>gi|508721894|gb|EOY13791.1| GTP-dependent nucleic acid-binding protein engD isoform 4 [Theobroma cacao]	329745630	CP002637.1	227	1.4e-113	Selenomonas sputigena ATCC 35185, complete genome	K06942	K06942	uncharacterized protein	http://www.genome.jp/dbget-bin/www_bget?ko:K06942	P37518	560	3.99e-69	Ribosome-binding ATPase YchF OS=Bacillus subtilis (strain 168) GN=ychF PE=3 SV=1	PF02346//PF02421//PF01926	Chordopoxvirus multifunctional envelope protein A27//Ferrous iron transport protein B//50S ribosome-binding GTPase	GO:0019064//GO:0015684	fusion of virus membrane with host plasma membrane//ferrous iron transport	GO:0015093//GO:0005525	ferrous iron transmembrane transporter activity//GTP binding	GO:0016021//GO:0019031	integral component of membrane//viral envelope	KOG1491	Predicted GTP-binding protein (ODN superfamily)
c152298_g2	2077	326521672	BAK00412.1	1942	0	predicted protein [Hordeum vulgare subsp. vulgare]	669026884	HG670306.1	629	0	Triticum aestivum chromosome 3B, genomic scaffold, cultivar Chinese Spring	--	--	--	--	--	--	--	--	PF00365	Phosphofructokinase	GO:0006000//GO:0006098//GO:0006096//GO:0006012//GO:0006094//GO:0006013	fructose metabolic process//pentose-phosphate shunt//glycolytic process//galactose metabolic process//gluconeogenesis//mannose metabolic process	GO:0003872	6-phosphofructokinase activity	GO:0005945	6-phosphofructokinase complex	--	--
c150087_g1	3422	326524708	BAK04290.1	3357	0	predicted protein [Hordeum vulgare subsp. vulgare]	241986074	AK333335.1	1673	0	Triticum aestivum cDNA, clone: SET2_A20, cultivar: Chinese Spring	K01103	PFKFB3	6-phosphofructo-2-kinase / fructose-2,6-biphosphatase 3&#160;	http://www.genome.jp/dbget-bin/www_bget?ko:K01103	Q9MB58	2487	0	6-phosphofructo-2-kinase/fructose-2,6-bisphosphatase OS=Arabidopsis thaliana GN=FKFBP PE=1 SV=1	PF01591	6-phosphofructo-2-kinase	GO:0006000//GO:0006013	fructose metabolic process//mannose metabolic process	GO:0003873//GO:0005524	6-phosphofructo-2-kinase activity//ATP binding	--	--	KOG0234	Fructose-6-phosphate 2-kinase/fructose-2,6-biphosphatase
c130212_g6	1057	326494148	BAJ85536.1	842	2.32e-110	predicted protein [Hordeum vulgare subsp. vulgare]	721632936	XM_003565776.2	491	0	PREDICTED: Brachypodium distachyon trafficking protein particle complex subunit 1 (LOC100825282), mRNA	--	--	--	--	Q2KMM2	325	1.19e-34	Trafficking protein particle complex subunit 1 OS=Rattus norvegicus GN=Trappc1 PE=2 SV=1	PF04628//PF04099	Sedlin, N-terminal conserved region//Sybindin-like family	GO:0006888	ER to Golgi vesicle-mediated transport	--	--	GO:0005622//GO:0005801	intracellular//cis-Golgi network	KOG3368	Transport protein particle (TRAPP) complex subunit
c144888_g1	3845	475546835	EMT10763.1	3422	0	Sec1 family domain-containing protein 2 [Aegilops tauschii]	721678328	XM_003577752.2	1695	0	PREDICTED: Brachypodium distachyon sec1 family domain-containing protein MIP3 (LOC100840770), mRNA	--	--	--	--	F4IP69	1632	0	Sec1 family domain-containing protein MIP3 OS=Arabidopsis thaliana GN=MIP3 PE=1 SV=1	PF00995//PF04546	Sec1 family//Sigma-70, non-essential region	GO:0006352//GO:0006355//GO:0016192//GO:0006904	DNA-templated transcription, initiation//regulation of transcription, DNA-templated//vesicle-mediated transport//vesicle docking involved in exocytosis	GO:0003700//GO:0003677//GO:0016987	transcription factor activity, sequence-specific DNA binding//DNA binding//sigma factor activity	GO:0005667	transcription factor complex	--	--
c132142_g1	3065	475605208	EMT25989.1	2061	0	hypothetical protein F775_06852 [Aegilops tauschii]	721685162	XM_003577055.2	363	0	PREDICTED: Brachypodium distachyon uncharacterized LOC100827104 (LOC100827104), mRNA	--	--	--	--	--	--	--	--	PF04931	DNA polymerase phi	GO:0006260//GO:0006351	DNA replication//transcription, DNA-templated	GO:0003677//GO:0003887	DNA binding//DNA-directed DNA polymerase activity	GO:0042575	DNA polymerase complex	--	--
c151429_g1	3332	475564818	EMT14618.1	569	1.81e-63	hypothetical protein F775_15478 [Aegilops tauschii]	326528220	AK362088.1	326	9.05e-168	Hordeum vulgare subsp. vulgare mRNA for predicted protein, complete cds, clone: NIASHv2002F02	--	--	--	--	--	--	--	--	PF09494	Slx4 endonuclease	GO:0006260//GO:0006308//GO:0006281	DNA replication//DNA catabolic process//DNA repair	GO:0017108	5'-flap endonuclease activity	GO:0033557//GO:0005634	Slx1-Slx4 complex//nucleus	--	--
c140661_g1	2390	721687461	XP_010239259.1	303	2.7e-26	PREDICTED: uncharacterized protein LOC100828018 [Brachypodium distachyon]	--	--	--	--	--	--	--	--	--	--	--	--	--	PF00098//PF00242	Zinc knuckle//DNA polymerase (viral) N-terminal domain	GO:0006260	DNA replication	GO:0003677//GO:0008270//GO:0003676//GO:0003887	DNA binding//zinc ion binding//nucleic acid binding//DNA-directed DNA polymerase activity	GO:0042575	DNA polymerase complex	--	--
c132159_g1	1737	721680089	XP_010238173.1	941	4.59e-120	PREDICTED: probable E3 ubiquitin-protein ligase RNF144A isoform X1 [Brachypodium distachyon]	721680091	XM_003578082.2	472	0	PREDICTED: Brachypodium distachyon probable E3 ubiquitin-protein ligase RNF144A (LOC100841173), transcript variant X2, mRNA	K11975	RNF144	E3 ubiquitin-protein ligase RNF144	http://www.genome.jp/dbget-bin/www_bget?ko:K11975	Q5RFV4	210	5.44e-17	Probable E3 ubiquitin-protein ligase RNF144A-A OS=Danio rerio GN=rnf144aa PE=3 SV=1	PF14634//PF00097//PF07975	zinc-RING finger domain//Zinc finger, C3HC4 type (RING finger)//TFIIH C1-like domain	GO:0006281	DNA repair	GO:0046872//GO:0005515//GO:0008270	metal ion binding//protein binding//zinc ion binding	--	--	KOG1812	Predicted E3 ubiquitin ligase
c149116_g1	3857	357123896	XP_003563643.1	4752	0	PREDICTED: 116 kDa U5 small nuclear ribonucleoprotein component-like [Brachypodium distachyon]	721614830	XM_003563595.2	1691	0	PREDICTED: Brachypodium distachyon 116 kDa U5 small nuclear ribonucleoprotein component-like (LOC100834476), mRNA	K12852	EFTUD2	116 kDa U5 small nuclear ribonucleoprotein component	http://www.genome.jp/dbget-bin/www_bget?ko:K12852	O08810	2957	0	116 kDa U5 small nuclear ribonucleoprotein component OS=Mus musculus GN=Eftud2 PE=2 SV=1	PF03144//PF08477//PF01926//PF03764//PF02796	Elongation factor Tu domain 2//Ras of Complex, Roc, domain of DAPkinase//50S ribosome-binding GTPase//Elongation factor G, domain IV//Helix-turn-helix domain of resolvase	GO:0006310//GO:0007264	DNA recombination//small GTPase mediated signal transduction	GO:0003677//GO:0005525//GO:0000150	DNA binding//GTP binding//recombinase activity	--	--	KOG0468	U5 snRNP-specific protein
c129101_g1	1985	474414512	EMS67091.1	231	1.77e-17	DNA excision repair protein ERCC-6-like protein [Triticum urartu]	326520306	AK376217.1	85	5.01e-34	Hordeum vulgare subsp. vulgare mRNA for predicted protein, complete cds, clone: NIASHv3118I04	--	--	--	--	Q8W103	143	7.84e-08	Protein CHROMATIN REMODELING 24 OS=Arabidopsis thaliana GN=CHR24 PE=2 SV=1	PF00176//PF13683	SNF2 family N-terminal domain//Integrase core domain	GO:0015074	DNA integration	GO:0005524	ATP binding	--	--	--	--
c141076_g2	2229	357159951	XP_003578610.1	783	1.45e-94	PREDICTED: mitochondrial phosphate carrier protein 1, mitochondrial [Brachypodium distachyon]	326510782	AK360530.1	365	0	Hordeum vulgare subsp. vulgare mRNA for predicted protein, complete cds, clone: NIASHv1119O11	K15102	SLC25A3, PHC, PIC	solute carrier family 25 (mitochondrial phosphate transporter), member 3	http://www.genome.jp/dbget-bin/www_bget?ko:K15102	Q7DNC3	662	5.11e-78	Mitochondrial phosphate carrier protein 1, mitochondrial OS=Arabidopsis thaliana GN=MPT1 PE=2 SV=1	PF08108	Halocidin family	GO:0042742	defense response to bacterium	--	--	--	--	KOG0767	Mitochondrial phosphate carrier protein
c185212_g1	4586	6552726	AAF16526.1	4105	0	ADP-forming, carbamate-phosphorylating [Medicago sativa]	805411710	CP009836.1	4586	0	Yersinia pestis strain KIM5, complete genome	K01955	carB, CPA2	carbamoyl-phosphate synthase large subunit	http://www.genome.jp/dbget-bin/www_bget?ko:K01955	Q8ZIL4	5735	0	Carbamoyl-phosphate synthase large chain OS=Yersinia pestis GN=carB PE=3 SV=3	PF04355//PF13380//PF02655//PF02786//PF07478//PF09175//PF08367//PF07722	SmpA / OmlA family//CoA binding domain//ATP-grasp domain//Carbamoyl-phosphate synthase L chain, ATP binding domain//D-ala D-ala ligase C-terminus//Domain of unknown function (DUF1944)//Peptidase M16C associated//Peptidase C26	GO:0046436//GO:0006869//GO:0006541//GO:0009252//GO:0006508	D-alanine metabolic process//lipid transport//glutamine metabolic process//peptidoglycan biosynthetic process//proteolysis	GO:0005524//GO:0046872//GO:0016787//GO:0008716//GO:0048037//GO:0005319	ATP binding//metal ion binding//hydrolase activity//D-alanine-D-alanine ligase activity//cofactor binding//lipid transporter activity	GO:0019867	outer membrane	KOG0370	Multifunctional pyrimidine synthesis protein CAD (includes carbamoyl-phophate synthetase, aspartate transcarbamylase, and glutamine amidotransferase)
c129409_g1	2421	357111109	XP_003557357.1	827	1.62e-99	PREDICTED: E3 ubiquitin protein ligase DRIP2-like isoform X1 [Brachypodium distachyon]	241988250	AK335508.1	340	1.08e-175	Triticum aestivum cDNA, clone: WT013_B05, cultivar: Chinese Spring	K16277	DRIP	E3 ubiquitin-protein ligase DRIP	http://www.genome.jp/dbget-bin/www_bget?ko:K16277	Q94AY3	387	1.08e-38	E3 ubiquitin protein ligase DRIP2 OS=Arabidopsis thaliana GN=DRIP2 PE=1 SV=1	PF11789//PF07127//PF17122//PF14634//PF00097//PF13639//PF01213//PF16685	Zinc-finger of the MIZ type in Nse subunit//Late nodulin protein//Zinc-finger//zinc-RING finger domain//Zinc finger, C3HC4 type (RING finger)//Ring finger domain//Adenylate cyclase associated (CAP) N terminal//zinc RING finger of MSL2	GO:0007010//GO:0009878	cytoskeleton organization//nodule morphogenesis	GO:0008270//GO:0046872//GO:0003779//GO:0061630//GO:0005515	zinc ion binding//metal ion binding//actin binding//ubiquitin protein ligase activity//protein binding	--	--	KOG2660	Locus-specific chromosome binding proteins
c129409_g1	2421	357111109	XP_003557357.1	827	1.62e-99	PREDICTED: E3 ubiquitin protein ligase DRIP2-like isoform X1 [Brachypodium distachyon]	241988250	AK335508.1	340	1.08e-175	Triticum aestivum cDNA, clone: WT013_B05, cultivar: Chinese Spring	K16277	DRIP	E3 ubiquitin-protein ligase DRIP	http://www.genome.jp/dbget-bin/www_bget?ko:K16277	Q94AY3	387	1.08e-38	E3 ubiquitin protein ligase DRIP2 OS=Arabidopsis thaliana GN=DRIP2 PE=1 SV=1	PF11789//PF07127//PF17122//PF14634//PF00097//PF13639//PF01213//PF16685	Zinc-finger of the MIZ type in Nse subunit//Late nodulin protein//Zinc-finger//zinc-RING finger domain//Zinc finger, C3HC4 type (RING finger)//Ring finger domain//Adenylate cyclase associated (CAP) N terminal//zinc RING finger of MSL2	GO:0007010//GO:0009878	cytoskeleton organization//nodule morphogenesis	GO:0008270//GO:0046872//GO:0003779//GO:0061630//GO:0005515	zinc ion binding//metal ion binding//actin binding//ubiquitin protein ligase activity//protein binding	--	--	KOG2660	Locus-specific chromosome binding proteins
c152251_g1	5233	357165002	XP_003580237.1	1850	0	PREDICTED: autophagy-related protein 13-like [Brachypodium distachyon]	721693143	XM_003580189.2	1017	0	PREDICTED: Brachypodium distachyon autophagy-related protein 13-like (LOC100821564), mRNA	K08331	ATG13	autophagy-related protein 13	http://www.genome.jp/dbget-bin/www_bget?ko:K08331	--	--	--	--	PF02662//PF17050//PF15320	Methyl-viologen-reducing hydrogenase, delta subunit//Altered inheritance of mitochondria 5//mRNA cap methylation, RNMT-activating mini protein	GO:0042407//GO:0055114//GO:0015948//GO:0032259	cristae formation//oxidation-reduction process//methanogenesis//methylation	GO:0003723	RNA binding	GO:0061617//GO:0005845//GO:0044284	MICOS complex//mRNA cap binding complex//mitochondrial crista junction	--	--
c149211_g1	5024	29893671	AAP06925.1	1157	2.59e-161	putative reverse transcriptase [Oryza sativa Japonica Group]>gi|108707404|gb|ABF95199.1| retrotransposon protein, putative, LINE subclass [Oryza sativa Japonica Group]	--	--	--	--	--	--	--	--	--	P11369	210	4.09e-15	LINE-1 retrotransposable element ORF2 protein OS=Mus musculus GN=Pol PE=1 SV=2	PF06412	Conjugal transfer protein TraD	GO:0000746	conjugation	--	--	--	--	--	--
c145803_g1	2691	326500316	BAK06247.1	750	9.72e-87	predicted protein [Hordeum vulgare subsp. vulgare]	326500315	AK375052.1	312	4.42e-160	Hordeum vulgare subsp. vulgare mRNA for predicted protein, complete cds, clone: NIASHv3084G04	K09422	MYBP	myb proto-oncogene protein, plant	http://www.genome.jp/dbget-bin/www_bget?ko:K09422	A2WW87	528	2.76e-56	Transcription factor GAMYB OS=Oryza sativa subsp. indica GN=GAM1 PE=2 SV=1	PF09111	SLIDE	GO:0006338	chromatin remodeling	GO:0016818//GO:0005524//GO:0003676	hydrolase activity, acting on acid anhydrides, in phosphorus-containing anhydrides//ATP binding//nucleic acid binding	GO:0005634	nucleus	KOG0048	Transcription factor, Myb superfamily
c150285_g2	2585	474349125	EMS62932.1	1159	2.03e-150	Chromatin structure-remodeling complex protein BSH [Triticum urartu]	151426904	AK248953.1	534	0	Hordeum vulgare subsp. vulgare cDNA clone: FLbaf15c14, mRNA sequence	K11648	SMARCB1, SNF5, INI1	SWI/SNF-related matrix-associated actin-dependent regulator of chromatin subfamily B member 1	http://www.genome.jp/dbget-bin/www_bget?ko:K11648	P93045	776	1.42e-94	Chromatin structure-remodeling complex protein BSH OS=Arabidopsis thaliana GN=BSH PE=1 SV=2	PF04855	SNF5 / SMARCB1 / INI1	GO:0006338	chromatin remodeling	--	--	GO:0000228	nuclear chromosome	KOG1649	SWI-SNF chromatin remodeling complex, Snf5 subunit
c152135_g2	3721	198385790	ACH86231.1	808	2.69e-97	truncated hemoglobin Hb2a [Triticum aestivum]	198385787	FJ006725.1	412	0	Triticum aestivum truncated hemoglobin Hb2b mRNA, complete cds	--	--	--	--	Q67XG0	621	3.27e-72	Two-on-two hemoglobin-3 OS=Arabidopsis thaliana GN=GLB3 PE=1 SV=1	PF01152//PF15724//PF04729	Bacterial-like globin//TMEM119 family//ASF1 like histone chaperone	GO:0006333//GO:0001503	chromatin assembly or disassembly//ossification	GO:0019825	oxygen binding	GO:0005634	nucleus	--	--
c131293_g1	1523	475595301	EMT22992.1	848	1.49e-104	U-box domain-containing protein 22 [Aegilops tauschii]	836003744	XM_004977274.2	337	3.14e-174	PREDICTED: Setaria italica E3 ubiquitin-protein ligase PUB23-like (LOC101784926), mRNA	--	--	--	--	Q9SVC6	229	6.04e-19	E3 ubiquitin-protein ligase PUB22 OS=Arabidopsis thaliana GN=PUB22 PE=1 SV=1	PF04564//PF04625//PF11789//PF01213	U-box domain//DEC-1 protein, N-terminal region//Zinc-finger of the MIZ type in Nse subunit//Adenylate cyclase associated (CAP) N terminal	GO:0007304//GO:0016567//GO:0007010	chorion-containing eggshell formation//protein ubiquitination//cytoskeleton organization	GO:0003779//GO:0005213//GO:0004842//GO:0008270	actin binding//structural constituent of chorion//ubiquitin-protein transferase activity//zinc ion binding	GO:0005576//GO:0042600	extracellular region//chorion	KOG4642	Chaperone-dependent E3 ubiquitin protein ligase (contains TPR repeats)
c28947_g1	1384	596000518	XP_007218077.1	1984	0	hypothetical protein PRUPE_ppa006864mg [Prunus persica]>gi|645256227|ref|XP_008233854.1| PREDICTED: uroporphyrinogen decarboxylase [Prunus mume]>gi|462414539|gb|EMJ19276.1| hypothetical protein PRUPE_ppa006864mg [Prunus persica]	596000517	XM_007218015.1	1369	0	Prunus persica hypothetical protein (PRUPE_ppa006864mg) mRNA, complete cds	K01599	hemE, UROD	uroporphyrinogen decarboxylase	http://www.genome.jp/dbget-bin/www_bget?ko:K01599	Q42967	1699	0	Uroporphyrinogen decarboxylase, chloroplastic OS=Nicotiana tabacum GN=DCUP PE=1 SV=1	PF01208	Uroporphyrinogen decarboxylase (URO-D)	GO:0015994//GO:0006779	chlorophyll metabolic process//porphyrin-containing compound biosynthetic process	GO:0004853	uroporphyrinogen decarboxylase activity	--	--	KOG2872	Uroporphyrinogen decarboxylase
c28947_g1	1384	596000518	XP_007218077.1	1984	0	hypothetical protein PRUPE_ppa006864mg [Prunus persica]>gi|645256227|ref|XP_008233854.1| PREDICTED: uroporphyrinogen decarboxylase [Prunus mume]>gi|462414539|gb|EMJ19276.1| hypothetical protein PRUPE_ppa006864mg [Prunus persica]	596000517	XM_007218015.1	1369	0	Prunus persica hypothetical protein (PRUPE_ppa006864mg) mRNA, complete cds	K01599	hemE, UROD	uroporphyrinogen decarboxylase	http://www.genome.jp/dbget-bin/www_bget?ko:K01599	Q42967	1699	0	Uroporphyrinogen decarboxylase, chloroplastic OS=Nicotiana tabacum GN=DCUP PE=1 SV=1	PF01208	Uroporphyrinogen decarboxylase (URO-D)	GO:0015994//GO:0006779	chlorophyll metabolic process//porphyrin-containing compound biosynthetic process	GO:0004853	uroporphyrinogen decarboxylase activity	--	--	KOG2872	Uroporphyrinogen decarboxylase
c129278_g1	1412	223975685	ACN32030.1	919	4.76e-118	unknown [Zea mays]>gi|414870069|tpg|DAA48626.1| TPA: hypothetical protein ZEAMMB73_996983 [Zea mays]	--	--	--	--	--	K08099	E3.1.1.14	chlorophyllase	http://www.genome.jp/dbget-bin/www_bget?ko:K08099	O22527	541	1.14e-62	Chlorophyllase-1 OS=Arabidopsis thaliana GN=CLH1 PE=1 SV=1	PF00237//PF07859//PF12740//PF01738//PF07224//PF03403	Ribosomal protein L22p/L17e//alpha/beta hydrolase fold//Chlorophyllase enzyme//Dienelactone hydrolase family//Chlorophyllase//Platelet-activating factor acetylhydrolase, isoform II	GO:0015996//GO:0008152//GO:0006412//GO:0046486//GO:0042254//GO:0016042//GO:0015994	chlorophyll catabolic process//metabolic process//translation//glycerolipid metabolic process//ribosome biogenesis//lipid catabolic process//chlorophyll metabolic process	GO:0003735//GO:0016787//GO:0003847//GO:0047746	structural constituent of ribosome//hydrolase activity//1-alkyl-2-acetylglycerophosphocholine esterase activity//chlorophyllase activity	GO:0005840//GO:0008247	ribosome//1-alkyl-2-acetylglycerophosphocholine esterase complex	--	--
c127117_g1	1248	226491078	NP_001148361.1	215	3.68e-18	ubiquitin-conjugating enzyme E2 N [Zea mays]>gi|195618550|gb|ACG31105.1| ubiquitin-conjugating enzyme E2 N [Zea mays]>gi|238013718|gb|ACR37894.1| unknown [Zea mays]>gi|413948458|gb|AFW81107.1| putative ubiquitin-conjugating enzyme family [Zea mays]	77817364	DQ244688.1	108	5.11e-47	Zea mays clone 10056 mRNA sequence	K10580	UBE2N, BLU, UBC13	ubiquitin-conjugating enzyme E2 N	http://www.genome.jp/dbget-bin/www_bget?ko:K10580	Q9FZ48	211	1.82e-18	Ubiquitin-conjugating enzyme E2 36 OS=Arabidopsis thaliana GN=UBC36 PE=1 SV=1	PF05743//PF05773	UEV domain//RWD domain	GO:0006464//GO:0010039//GO:0046686//GO:0010053//GO:0006511//GO:0006301//GO:0015031	cellular protein modification process//response to iron ion//response to cadmium ion//root epidermal cell differentiation//ubiquitin-dependent protein catabolic process//postreplication repair//protein transport	GO:0016881//GO:0005515//GO:0005524	acid-amino acid ligase activity//protein binding//ATP binding	GO:0005886//GO:0031372	plasma membrane//UBC13-MMS2 complex	KOG0417	Ubiquitin-protein ligase
c152606_g1	10548	475493356	EMT03703.1	4177	0	Putative disease resistance protein RGA3 [Aegilops tauschii]	28555911	AJ507099.1	1573	0	Hordeum vulgare partial mRNA for NBS-LRR disease resistance protein homologue (rga s-reg19 gene)	--	--	--	--	Q7XA42	706	2.29e-74	Putative disease resistance protein RGA1 OS=Solanum bulbocastanum GN=RGA1 PE=2 SV=2	PF03523//PF13855//PF00102//PF00931//PF10662//PF17078	Macrophage scavenger receptor//Leucine rich repeat//Protein-tyrosine phosphatase//NB-ARC domain//Ethanolamine utilisation - propanediol utilisation//SWI5-dependent HO expression protein 3	GO:0006576//GO:0006470//GO:0007165//GO:0006570//GO:0006898//GO:0051028//GO:0048309	cellular biogenic amine metabolic process//protein dephosphorylation//signal transduction//tyrosine metabolic process//receptor-mediated endocytosis//mRNA transport//endoplasmic reticulum inheritance	GO:0005524//GO:0004725//GO:0005044//GO:0005515//GO:0043531	ATP binding//protein tyrosine phosphatase activity//scavenger receptor activity//protein binding//ADP binding	GO:0016020	membrane	KOG0619	FOG: Leucine rich repeat
c152606_g1	10548	475493356	EMT03703.1	4177	0	Putative disease resistance protein RGA3 [Aegilops tauschii]	28555911	AJ507099.1	1573	0	Hordeum vulgare partial mRNA for NBS-LRR disease resistance protein homologue (rga s-reg19 gene)	--	--	--	--	Q7XA42	706	2.29e-74	Putative disease resistance protein RGA1 OS=Solanum bulbocastanum GN=RGA1 PE=2 SV=2	PF03523//PF13855//PF00102//PF00931//PF10662//PF17078	Macrophage scavenger receptor//Leucine rich repeat//Protein-tyrosine phosphatase//NB-ARC domain//Ethanolamine utilisation - propanediol utilisation//SWI5-dependent HO expression protein 3	GO:0006576//GO:0006470//GO:0007165//GO:0006570//GO:0006898//GO:0051028//GO:0048309	cellular biogenic amine metabolic process//protein dephosphorylation//signal transduction//tyrosine metabolic process//receptor-mediated endocytosis//mRNA transport//endoplasmic reticulum inheritance	GO:0005524//GO:0004725//GO:0005044//GO:0005515//GO:0043531	ATP binding//protein tyrosine phosphatase activity//scavenger receptor activity//protein binding//ADP binding	GO:0016020	membrane	KOG0619	FOG: Leucine rich repeat
c151518_g2	981	475553587	EMT12054.1	1114	1.51e-146	Galactoside 2-alpha-L-fucosyltransferase [Aegilops tauschii]	721696797	XM_003581242.2	410	0	PREDICTED: Brachypodium distachyon probable fucosyltransferase 7 (LOC100837961), mRNA	K13681	FUT	xyloglucan fucosyltransferase	http://www.genome.jp/dbget-bin/www_bget?ko:K13681	Q9M5Q1	773	4.4e-96	Galactoside 2-alpha-L-fucosyltransferase OS=Pisum sativum GN=FT1 PE=2 SV=1	PF03254	Xyloglucan fucosyltransferase	GO:0005975//GO:0001575//GO:0042546//GO:0009247	carbohydrate metabolic process//globoside metabolic process//cell wall biogenesis//glycolipid biosynthetic process	GO:0008107	galactoside 2-alpha-L-fucosyltransferase activity	GO:0016020	membrane	--	--
c146982_g1	4951	326494802	BAJ94520.1	4377	0	predicted protein [Hordeum vulgare subsp. vulgare]>gi|326498747|dbj|BAK02359.1| predicted protein [Hordeum vulgare subsp. vulgare]>gi|326521372|dbj|BAJ96889.1| predicted protein [Hordeum vulgare subsp. vulgare]	241985361	AK332621.1	1485	0	Triticum aestivum cDNA, clone: WT004_H07, cultivar: Chinese Spring	K01537	E3.6.3.8	Ca2+-transporting ATPase	http://www.genome.jp/dbget-bin/www_bget?ko:K01537	Q2QMX9	4261	0	Calcium-transporting ATPase 1, plasma membrane-type OS=Oryza sativa subsp. japonica GN=Os12g0586600 PE=2 SV=1	PF06324//PF05201//PF12515//PF00122	Pigment-dispersing hormone (PDH)//Glutamyl-tRNAGlu reductase, N-terminal domain//Ca2+-ATPase N terminal autoinhibitory domain//E1-E2 ATPase	GO:0070588//GO:0006754//GO:0033014//GO:0006816//GO:0055114//GO:0007165//GO:0009416	calcium ion transmembrane transport//ATP biosynthetic process//tetrapyrrole biosynthetic process//calcium ion transport//oxidation-reduction process//signal transduction//response to light stimulus	GO:0000166//GO:0008883//GO:0005388//GO:0005516//GO:0046872//GO:0005179//GO:0050661//GO:0005524	nucleotide binding//glutamyl-tRNA reductase activity//calcium-transporting ATPase activity//calmodulin binding//metal ion binding//hormone activity//NADP binding//ATP binding	GO:0005576//GO:0016021//GO:0016529	extracellular region//integral component of membrane//sarcoplasmic reticulum	KOG0204	Calcium transporting ATPase
c155618_g1	296	813226427	XP_012212290.1	250	3.96e-24	3-deoxy-7-phosphoheptulonate synthase [Saprolegnia parasitica CBS 223.65]>gi|641521285|gb|KDO17001.1| 3-deoxy-7-phosphoheptulonate synthase [Saprolegnia parasitica CBS 223.65]	--	--	--	--	--	--	--	--	--	P44303	303	1.33e-32	Phospho-2-dehydro-3-deoxyheptonate aldolase OS=Haemophilus influenzae (strain ATCC 51907 / DSM 11121 / KW20 / Rd) GN=aroG PE=3 SV=1	PF00793//PF00984	DAHP synthetase I family//UDP-glucose/GDP-mannose dehydrogenase family, central domain	GO:0009058//GO:0055114	biosynthetic process//oxidation-reduction process	GO:0051287//GO:0016616	NAD binding//oxidoreductase activity, acting on the CH-OH group of donors, NAD or NADP as acceptor	--	--	--	--
c188659_g1	2267	545703686	XP_005704168.1	406	1.59e-40	tyrosine aminotransferase [Galdieria sulphuraria]>gi|452820608|gb|EME27648.1| tyrosine aminotransferase [Galdieria sulphuraria]	805411710	CP009836.1	2267	0	Yersinia pestis strain KIM5, complete genome	--	--	--	--	P0A961	1872	0	Glutamate-pyruvate aminotransferase AlaA OS=Shigella flexneri GN=alaA PE=3 SV=1	PF00155//PF01212//PF11722	Aminotransferase class I and II//Beta-eliminating lyase//CCCH zinc finger in TRM13 protein	GO:0009058//GO:0006520	biosynthetic process//cellular amino acid metabolic process	GO:0030170//GO:0016829//GO:0008168	pyridoxal phosphate binding//lyase activity//methyltransferase activity	--	--	KOG0258	Alanine aminotransferase
c148301_g1	1877	125584653	EAZ25317.1	870	2.22e-108	hypothetical protein OsJ_09128 [Oryza sativa Japonica Group]	669026884	HG670306.1	500	0	Triticum aestivum chromosome 3B, genomic scaffold, cultivar Chinese Spring	--	--	--	--	Q9LUI2	130	2.45e-06	Protein NETWORKED 1A OS=Arabidopsis thaliana GN=NET1A PE=1 SV=1	PF04977//PF06005	Septum formation initiator//Protein of unknown function (DUF904)	GO:0000917//GO:0007049//GO:0043093	barrier septum assembly//cell cycle//FtsZ-dependent cytokinesis	--	--	GO:0005737	cytoplasm	--	--
c142262_g1	6411	326517505	BAK03671.1	3824	0	predicted protein, partial [Hordeum vulgare subsp. vulgare]	326517504	AK372473.1	1789	0	Hordeum vulgare subsp. vulgare mRNA for predicted protein, partial cds, clone: NIASHv3002N21	--	--	--	--	B3H672	931	2.12e-106	Pentatricopeptide repeat-containing protein At4g17616 OS=Arabidopsis thaliana GN=At4g17616 PE=2 SV=1	PF02107//PF07573//PF04434//PF03618	Flagellar L-ring protein//Nitrogen regulatory protein AreA N terminus//SWIM zinc finger//Kinase/pyrophosphorylase	GO:0071973//GO:0042128	bacterial-type flagellum-dependent cell motility//nitrate assimilation	GO:0008270//GO:0003774//GO:0016772//GO:0003677//GO:0005524	zinc ion binding//motor activity//transferase activity, transferring phosphorus-containing groups//DNA binding//ATP binding	GO:0009427//GO:0005634	bacterial-type flagellum basal body, distal rod, L ring//nucleus	--	--
c146790_g1	2061	475524422	EMT07021.1	720	9.62e-90	Putative protein yqxC [Aegilops tauschii]	326516229	AK356923.1	332	2.57e-171	Hordeum vulgare subsp. vulgare mRNA for predicted protein, complete cds, clone: NIASHv1042E02	K06442	tlyA	23S rRNA (cytidine1920-2'-O)/16S rRNA (cytidine1409-2'-O)-methyltransferase	http://www.genome.jp/dbget-bin/www_bget?ko:K06442	P19672	356	4.23e-36	Putative rRNA methyltransferase YqxC OS=Bacillus subtilis (strain 168) GN=yqxC PE=3 SV=3	PF00460	Flagella basal body rod protein	GO:0071973	bacterial-type flagellum-dependent cell motility	--	--	--	--	--	--
c136285_g1	2391	545911847	AGW81785.1	826	2e-109	autophagy-related protein 6c [Triticum aestivum]	326510430	AK356214.1	389	0	Hordeum vulgare subsp. vulgare mRNA for predicted protein, complete cds, clone: NIASHv1031I23	K08334	BECN1, VPS30, ATG6	beclin 1	http://www.genome.jp/dbget-bin/www_bget?ko:K08334	Q9M367	539	3.35e-58	Beclin-1-like protein OS=Arabidopsis thaliana GN=At3g61710 PE=2 SV=2	PF04111//PF03248	Autophagy protein Apg6//Rer1 family	GO:0006914	autophagy	--	--	GO:0016021	integral component of membrane	KOG2751	Beclin-like protein
c122632_g1	2665	357145944	XP_003573822.1	354	9.96e-33	PREDICTED: MORC family CW-type zinc finger protein 4-like [Brachypodium distachyon]	--	--	--	--	--	--	--	--	--	--	--	--	--	PF09726//PF07989//PF04111	Transmembrane protein//Centrosomin N-terminal motif 1//Autophagy protein Apg6	GO:0006914	autophagy	--	--	GO:0016021//GO:0005815	integral component of membrane//microtubule organizing center	--	--
c149164_g1	2590	326507106	BAJ95630.1	2615	0	predicted protein [Hordeum vulgare subsp. vulgare]	326507105	AK364427.1	1288	0	Hordeum vulgare subsp. vulgare mRNA for predicted protein, complete cds, clone: NIASHv2025A18	K05292	PIGT	phosphatidylinositol glycan, class T	http://www.genome.jp/dbget-bin/www_bget?ko:K05292	Q969N2	686	1.71e-77	GPI transamidase component PIG-T OS=Homo sapiens GN=PIGT PE=1 SV=1	PF11093//PF04113	Mitochondrial export protein Som1//Gpi16 subunit, GPI transamidase component	GO:0016255	attachment of GPI anchor to protein	--	--	GO:0042720//GO:0042765	mitochondrial inner membrane peptidase complex//GPI-anchor transamidase complex	KOG2407	GPI transamidase complex, GPI16/PIG-T component, involved in glycosylphosphatidylinositol anchor biosynthesis
c141047_g1	3566	670398675	XP_008679362.1	899	3.07e-105	PREDICTED: uncharacterized protein LOC103654306 [Zea mays]	357167178	XM_003580993.1	36	1.57e-06	PREDICTED: Brachypodium distachyon uncharacterized LOC100833544 (LOC100833544), mRNA	--	--	--	--	Q9SD53	180	4.25e-12	UPF0481 protein At3g47200 OS=Arabidopsis thaliana GN=At3g47200 PE=2 SV=1	PF03223	V-ATPase subunit C	GO:0015991//GO:0015992	ATP hydrolysis coupled proton transport//proton transport	GO:0015078	hydrogen ion transmembrane transporter activity	GO:0033180	proton-transporting V-type ATPase, V1 domain	--	--
c141047_g1	3566	670398675	XP_008679362.1	899	3.07e-105	PREDICTED: uncharacterized protein LOC103654306 [Zea mays]	357167178	XM_003580993.1	36	1.57e-06	PREDICTED: Brachypodium distachyon uncharacterized LOC100833544 (LOC100833544), mRNA	--	--	--	--	Q9SD53	180	4.25e-12	UPF0481 protein At3g47200 OS=Arabidopsis thaliana GN=At3g47200 PE=2 SV=1	PF03223	V-ATPase subunit C	GO:0015991//GO:0015992	ATP hydrolysis coupled proton transport//proton transport	GO:0015078	hydrogen ion transmembrane transporter activity	GO:0033180	proton-transporting V-type ATPase, V1 domain	--	--
c137442_g1	2906	326504972	BAK06777.1	1663	0	predicted protein [Hordeum vulgare subsp. vulgare]	241988576	AK335833.1	633	0	Triticum aestivum cDNA, clone: WT013_O05, cultivar: Chinese Spring	K08238	XXT	xyloglucan 6-xylosyltransferase	http://www.genome.jp/dbget-bin/www_bget?ko:K08238	Q9LZJ3	1387	1.51e-180	Xyloglucan 6-xylosyltransferase 1 OS=Arabidopsis thaliana GN=XXT1 PE=1 SV=1	PF04739//PF05637	5'-AMP-activated protein kinase beta subunit, interaction domain//galactosyl transferase GMA12/MNN10 family	--	--	GO:0005515//GO:0016757	protein binding//transferase activity, transferring glycosyl groups	GO:0016021	integral component of membrane	--	--
c149558_g1	3713	475478835	EMT02743.1	1643	0	WD repeat-containing protein 82 [Aegilops tauschii]	721677023	XM_003577559.2	666	0	PREDICTED: Brachypodium distachyon WD repeat-containing protein 82-B (LOC100832902), mRNA	K14962	WDR82, SWD2, CPS35	COMPASS component SWD2	http://www.genome.jp/dbget-bin/www_bget?ko:K14962	Q640J6	584	2.58e-65	WD repeat-containing protein 82-A OS=Xenopus laevis GN=wdr82-a PE=2 SV=1	PF00400	WD domain, G-beta repeat	--	--	GO:0005515	protein binding	--	--	KOG1446	Histone H3 (Lys4) methyltransferase complex and RNA cleavage factor II complex, subunit SWD2
c146085_g1	4189	357139789	XP_003571460.1	354	5.04e-85	PREDICTED: WAT1-related protein At5g47470-like [Brachypodium distachyon]	835993373	XM_004974364.2	153	1.69e-71	PREDICTED: Setaria italica WAT1-related protein At5g47470-like (LOC101778308), mRNA	--	--	--	--	Q9FGL0	134	4.76e-26	WAT1-related protein At5g47470 OS=Arabidopsis thaliana GN=At5g47470 PE=3 SV=1	PF14604//PF00892	Variant SH3 domain//EamA-like transporter family	--	--	GO:0005515	protein binding	GO:0016020//GO:0016021	membrane//integral component of membrane	--	--
c146085_g1	4189	357139789	XP_003571460.1	354	5.04e-85	PREDICTED: WAT1-related protein At5g47470-like [Brachypodium distachyon]	835993373	XM_004974364.2	153	1.69e-71	PREDICTED: Setaria italica WAT1-related protein At5g47470-like (LOC101778308), mRNA	--	--	--	--	Q9FGL0	134	4.76e-26	WAT1-related protein At5g47470 OS=Arabidopsis thaliana GN=At5g47470 PE=3 SV=1	PF14604//PF00892	Variant SH3 domain//EamA-like transporter family	--	--	GO:0005515	protein binding	GO:0016020//GO:0016021	membrane//integral component of membrane	--	--
c146085_g1	4189	357139789	XP_003571460.1	354	5.04e-85	PREDICTED: WAT1-related protein At5g47470-like [Brachypodium distachyon]	835993373	XM_004974364.2	153	1.69e-71	PREDICTED: Setaria italica WAT1-related protein At5g47470-like (LOC101778308), mRNA	--	--	--	--	Q9FGL0	134	4.76e-26	WAT1-related protein At5g47470 OS=Arabidopsis thaliana GN=At5g47470 PE=3 SV=1	PF14604//PF00892	Variant SH3 domain//EamA-like transporter family	--	--	GO:0005515	protein binding	GO:0016020//GO:0016021	membrane//integral component of membrane	--	--
c146085_g1	4189	357139789	XP_003571460.1	354	5.04e-85	PREDICTED: WAT1-related protein At5g47470-like [Brachypodium distachyon]	835993373	XM_004974364.2	153	1.69e-71	PREDICTED: Setaria italica WAT1-related protein At5g47470-like (LOC101778308), mRNA	--	--	--	--	Q9FGL0	134	4.76e-26	WAT1-related protein At5g47470 OS=Arabidopsis thaliana GN=At5g47470 PE=3 SV=1	PF14604//PF00892	Variant SH3 domain//EamA-like transporter family	--	--	GO:0005515	protein binding	GO:0016020//GO:0016021	membrane//integral component of membrane	--	--
c109589_g1	1116	669027792	CDM81360.1	458	1.17e-47	unnamed protein product [Triticum aestivum]	--	--	--	--	--	--	--	--	--	Q9SYC9	125	3.04e-06	Vesicle-associated protein 1-4 OS=Arabidopsis thaliana GN=PVA14 PE=2 SV=1	--	--	--	--	--	--	--	--	--	--
c138969_g1	3963	475562122	EMT13933.1	551	4.13e-60	hypothetical protein F775_06835 [Aegilops tauschii]	326505101	AK371740.1	251	5.31e-126	Hordeum vulgare subsp. vulgare mRNA for predicted protein, complete cds, clone: NIASHv2140L14	--	--	--	--	Q944L7	176	1.05e-11	Uncharacterized protein At1g18480 OS=Arabidopsis thaliana GN=At1g18480 PE=2 SV=1	--	--	--	--	--	--	--	--	--	--
c133293_g5	468	115482252	NP_001064719.1	148	2.51e-10	Os10g0447100 [Oryza sativa Japonica Group]>gi|110289157|gb|ABG66102.1| Ubiquitin-conjugating enzyme E2-23 kDa, putative, expressed [Oryza sativa Japonica Group]>gi|113639328|dbj|BAF26633.1| Os10g0447100 [Oryza sativa Japonica Group]>gi|215695026|dbj|BAG90217.1| unnamed protein product [Oryza sativa Japonica Group]	151419959	AK251311.1	73	5.24e-28	Hordeum vulgare subsp. vulgare cDNA clone: FLbaf110c15, mRNA sequence	K10576	UBE2H, UBC8	ubiquitin-conjugating enzyme E2 H	http://www.genome.jp/dbget-bin/www_bget?ko:K10576	P42749	136	1.82e-09	Ubiquitin-conjugating enzyme E2 5 OS=Arabidopsis thaliana GN=UBC5 PE=2 SV=2	--	--	--	--	--	--	--	--	KOG0416	Ubiquitin-protein ligase
c122006_g1	1330	218184623	EEC67050.1	1016	1.03e-134	hypothetical protein OsI_33793 [Oryza sativa Indica Group]	151420562	AK251914.1	577	0	Hordeum vulgare subsp. vulgare cDNA clone: FLbaf131k14, mRNA sequence	--	--	--	--	P79769	346	4.8e-36	Translin OS=Gallus gallus GN=TSN PE=1 SV=1	PF01997	Translin family	--	--	GO:0043565	sequence-specific DNA binding	--	--	KOG3067	Translin family protein
c144896_g1	1693	326534306	BAJ89503.1	752	6.19e-91	predicted protein [Hordeum vulgare subsp. vulgare]	326534305	AK358289.1	294	2.8e-150	Hordeum vulgare subsp. vulgare mRNA for predicted protein, complete cds, clone: NIASHv1072N07	--	--	--	--	A2XMN1	507	1.36e-56	Transcription factor PCF6 OS=Oryza sativa subsp. indica GN=PCF6 PE=3 SV=1	--	--	--	--	--	--	--	--	--	--
c141263_g1	3031	475618395	EMT30434.1	1202	2.75e-152	Transcription factor GAMYB [Aegilops tauschii]	721614920	XM_010229241.1	315	1.07e-161	PREDICTED: Brachypodium distachyon transcription factor GAMYB-like (LOC100838764), transcript variant X2, mRNA	K09422	MYBP	myb proto-oncogene protein, plant	http://www.genome.jp/dbget-bin/www_bget?ko:K09422	A2WW87	558	7.02e-60	Transcription factor GAMYB OS=Oryza sativa subsp. indica GN=GAM1 PE=2 SV=1	--	--	--	--	--	--	--	--	KOG0048	Transcription factor, Myb superfamily
c152606_g2	704	721654216	XP_010234031.1	495	7.66e-60	PREDICTED: thaumatin-like pathogenesis-related protein 1 [Brachypodium distachyon]	1373391	U57787.1	174	5.77e-84	ASU57787 Avena sativa permatin precursor mRNA, complete cds	--	--	--	--	P31110	504	4.04e-62	Thaumatin-like protein OS=Oryza sativa subsp. japonica GN=Os12g0628600 PE=1 SV=1	PF04205	FMN-binding domain	--	--	GO:0010181	FMN binding	GO:0016020	membrane	--	--
c152606_g2	704	721654216	XP_010234031.1	495	7.66e-60	PREDICTED: thaumatin-like pathogenesis-related protein 1 [Brachypodium distachyon]	1373391	U57787.1	174	5.77e-84	ASU57787 Avena sativa permatin precursor mRNA, complete cds	--	--	--	--	P31110	504	4.04e-62	Thaumatin-like protein OS=Oryza sativa subsp. japonica GN=Os12g0628600 PE=1 SV=1	PF04205	FMN-binding domain	--	--	GO:0010181	FMN binding	GO:0016020	membrane	--	--
c129673_g1	1149	326495936	BAJ90590.1	249	2.19e-28	predicted protein [Hordeum vulgare subsp. vulgare]	326525790	AK357728.1	121	2.79e-54	Hordeum vulgare subsp. vulgare mRNA for predicted protein, partial cds, clone: NIASHv1060J14	--	--	--	--	Q9FI44	167	5e-19	Succinate dehydrogenase assembly factor 2, mitochondrial OS=Arabidopsis thaliana GN=SDHAF2 PE=1 SV=1	--	--	--	--	--	--	--	--	--	--
c145763_g2	2581	475591141	EMT21662.1	817	6.53e-98	hypothetical protein F775_28432 [Aegilops tauschii]	326491226	AK374517.1	341	3.21e-176	Hordeum vulgare subsp. vulgare mRNA for predicted protein, partial cds, clone: NIASHv3067K22	--	--	--	--	Q9NQZ5	131	1.59e-06	StAR-related lipid transfer protein 7, mitochondrial OS=Homo sapiens GN=STARD7 PE=1 SV=2	PF01852	START domain	--	--	GO:0008289	lipid binding	--	--	--	--
c239047_g1	1240	595825028	XP_007205341.1	1619	0	hypothetical protein PRUPE_ppa007056mg [Prunus persica]>gi|462400983|gb|EMJ06540.1| hypothetical protein PRUPE_ppa007056mg [Prunus persica]	595825027	XM_007205279.1	1240	0	Prunus persica hypothetical protein (PRUPE_ppa007056mg) mRNA, complete cds	--	--	--	--	A3C057	542	8.89e-63	Squamosa promoter-binding-like protein 17 OS=Oryza sativa subsp. japonica GN=SPL17 PE=2 SV=2	PF03110	SBP domain	--	--	GO:0003677	DNA binding	GO:0005634	nucleus	--	--
c151260_g3	3088	670358475	XP_008665038.1	205	2.15e-14	PREDICTED: hypothetical protein isoform X1 [Zea mays]	573926607	XM_006650769.1	137	9.72e-63	PREDICTED: Oryza brachyantha SPX domain-containing protein 4-like (LOC102718163), mRNA	--	--	--	--	Q10B79	175	4.57e-12	SPX domain-containing protein 4 OS=Oryza sativa subsp. japonica GN=SPX4 PE=2 SV=1	PF05739	SNARE domain	--	--	GO:0005515	protein binding	--	--	--	--
c135077_g1	1261	357132848	XP_003568040.1	425	4e-44	PREDICTED: LOW QUALITY PROTEIN: SNF1-related protein kinase catalytic subunit alpha KIN10-like [Brachypodium distachyon]	315632045	HQ391088.1	195	2.24e-95	Triticum aestivum clone UCDTA01539 genomic sequence	K07198	PRKAA, AMPK	5'-AMP-activated protein kinase, catalytic alpha subunit	http://www.genome.jp/dbget-bin/www_bget?ko:K07198	Q38997	297	5.63e-28	SNF1-related protein kinase catalytic subunit alpha KIN10 OS=Arabidopsis thaliana GN=KIN10 PE=1 SV=2	--	--	--	--	--	--	--	--	--	--
c145826_g1	1647	326494362	BAJ90450.1	1428	0	predicted protein, partial [Hordeum vulgare subsp. vulgare]	326494361	AK359239.1	844	0	Hordeum vulgare subsp. vulgare mRNA for predicted protein, partial cds, clone: NIASHv1092H16	--	--	--	--	O49279	708	7.46e-86	SKP1-interacting partner 15 OS=Arabidopsis thaliana GN=SKIP15 PE=1 SV=1	PF00646//PF07646	F-box domain//Kelch motif	--	--	GO:0005515	protein binding	--	--	--	--
c139013_g3	1043	326489857	BAJ94002.1	1167	7.72e-156	predicted protein [Hordeum vulgare subsp. vulgare]	32129001	BT009450.1	408	0	Triticum aestivum clone wlmk8.pk0021.e3:fis, full insert mRNA sequence	--	--	--	--	Q8GSM7	458	6.25e-51	Shikimate O-hydroxycinnamoyltransferase OS=Nicotiana tabacum GN=HST PE=1 SV=1	PF02458	Transferase family	--	--	GO:0016747	transferase activity, transferring acyl groups other than amino-acyl groups	--	--	--	--
c139013_g3	1043	326489857	BAJ94002.1	1167	7.72e-156	predicted protein [Hordeum vulgare subsp. vulgare]	32129001	BT009450.1	408	0	Triticum aestivum clone wlmk8.pk0021.e3:fis, full insert mRNA sequence	--	--	--	--	Q8GSM7	458	6.25e-51	Shikimate O-hydroxycinnamoyltransferase OS=Nicotiana tabacum GN=HST PE=1 SV=1	PF02458	Transferase family	--	--	GO:0016747	transferase activity, transferring acyl groups other than amino-acyl groups	--	--	--	--
c125801_g1	2696	357125174	XP_003564270.1	1390	0	PREDICTED: serine/threonine-protein phosphatase PP1 [Brachypodium distachyon]	326487238	AK358390.1	784	0	Hordeum vulgare subsp. vulgare mRNA for predicted protein, complete cds, clone: NIASHv1075H17	K06269	PPP1C	serine/threonine-protein phosphatase PP1 catalytic subunit	http://www.genome.jp/dbget-bin/www_bget?ko:K06269	P48488	1261	8.86e-165	Serine/threonine-protein phosphatase PP1 OS=Medicago sativa subsp. varia GN=PP1 PE=2 SV=1	PF00149	Calcineurin-like phosphoesterase	--	--	GO:0016787	hydrolase activity	--	--	KOG0374	Serine/threonine specific protein phosphatase PP1, catalytic subunit
c125801_g1	2696	357125174	XP_003564270.1	1390	0	PREDICTED: serine/threonine-protein phosphatase PP1 [Brachypodium distachyon]	326487238	AK358390.1	784	0	Hordeum vulgare subsp. vulgare mRNA for predicted protein, complete cds, clone: NIASHv1075H17	K06269	PPP1C	serine/threonine-protein phosphatase PP1 catalytic subunit	http://www.genome.jp/dbget-bin/www_bget?ko:K06269	P48488	1261	8.86e-165	Serine/threonine-protein phosphatase PP1 OS=Medicago sativa subsp. varia GN=PP1 PE=2 SV=1	PF00149	Calcineurin-like phosphoesterase	--	--	GO:0016787	hydrolase activity	--	--	KOG0374	Serine/threonine specific protein phosphatase PP1, catalytic subunit
c117937_g2	1461	475577453	EMT17809.1	1447	0	hypothetical protein F775_07946 [Aegilops tauschii]	326506301	AK355250.1	708	0	Hordeum vulgare subsp. vulgare mRNA for predicted protein, complete cds, clone: NIASHv1018B11	K14847	RPF2	ribosome production factor 2	http://www.genome.jp/dbget-bin/www_bget?ko:K14847	Q9AWM9	1349	0	Ribosome production factor 2 homolog OS=Oryza sativa subsp. japonica GN=Os01g0513800 PE=2 SV=1	--	--	--	--	--	--	--	--	KOG3031	Protein required for biogenesis of the ribosomal 60S subunit
c129530_g2	827	242051731	XP_002455011.1	422	6.44e-45	hypothetical protein SORBIDRAFT_03g002980 [Sorghum bicolor]>gi|241926986|gb|EES00131.1| hypothetical protein SORBIDRAFT_03g002980 [Sorghum bicolor]	669026884	HG670306.1	56	2.69e-18	Triticum aestivum chromosome 3B, genomic scaffold, cultivar Chinese Spring	K14508	NPR1	regulatory protein NPR1	http://www.genome.jp/dbget-bin/www_bget?ko:K14508	Q9SZI3	222	6.84e-19	Regulatory protein NPR2 OS=Arabidopsis thaliana GN=NPR2 PE=3 SV=1	--	--	--	--	--	--	--	--	--	--
c233115_g1	222	552812683	XP_005843760.1	151	2.1e-10	hypothetical protein CHLNCDRAFT_59147 [Chlorella variabilis]>gi|307103398|gb|EFN51658.1| hypothetical protein CHLNCDRAFT_59147 [Chlorella variabilis]	645003061	XM_008209896.1	138	1.68e-64	PREDICTED: Nasonia vitripennis regulator of chromosome condensation (LOC100119585), mRNA	--	--	--	--	P18754	164	2.32e-13	Regulator of chromosome condensation OS=Homo sapiens GN=RCC1 PE=1 SV=1	--	--	--	--	--	--	--	--	KOG1426	FOG: RCC1 domain
c127532_g2	1771	721610738	XP_003560018.2	143	7.67e-14	PREDICTED: uncharacterized protein LOC100836818 [Brachypodium distachyon]	--	--	--	--	--	K00873	PK, pyk	pyruvate kinase	http://www.genome.jp/dbget-bin/www_bget?ko:K00873	Q42954	154	1.97e-09	Pyruvate kinase, cytosolic isozyme OS=Nicotiana tabacum PE=2 SV=1	--	--	--	--	--	--	--	--	--	--
c146925_g2	3903	326534094	BAJ89397.1	2227	0	predicted protein [Hordeum vulgare subsp. vulgare]	326534093	AK358183.1	911	0	Hordeum vulgare subsp. vulgare mRNA for predicted protein, complete cds, clone: NIASHv1070L18	--	--	--	--	Q6L3Z7	440	3.67e-51	Putative late blight resistance protein homolog R1B-14 OS=Solanum demissum GN=R1B-14 PE=3 SV=1	PF00931	NB-ARC domain	--	--	GO:0043531	ADP binding	--	--	--	--
c138643_g1	1181	721612811	XP_010239445.1	1148	5.14e-143	PREDICTED: putative disease resistance protein RGA3 [Brachypodium distachyon]>gi|721612814|ref|XP_010239450.1| PREDICTED: putative disease resistance protein RGA3 [Brachypodium distachyon]>gi|721612817|ref|XP_010239454.1| PREDICTED: putative disease resistance protein RGA3 [Brachypodium distachyon]>gi|721612820|ref|XP_010239456.1| PREDICTED: putative disease resistance protein RGA3 [Brachypodium …	721612825	XR_732803.1	418	0	PREDICTED: Brachypodium distachyon putative disease resistance protein At3g14460 (LOC100846661), misc_RNA	--	--	--	--	Q7XA39	299	1.15e-27	Putative disease resistance protein RGA4 OS=Solanum bulbocastanum GN=RGA4 PE=2 SV=1	PF00931	NB-ARC domain	--	--	GO:0043531	ADP binding	--	--	--	--
c127899_g1	1362	326525397	BAK07968.1	325	5.09e-34	predicted protein [Hordeum vulgare subsp. vulgare]>gi|326525545|dbj|BAJ88819.1| predicted protein [Hordeum vulgare subsp. vulgare]>gi|474273760|gb|EMS60978.1| hypothetical protein TRIUR3_26527 [Triticum urartu]	326525544	AK357605.1	269	1.77e-136	Hordeum vulgare subsp. vulgare mRNA for predicted protein, complete cds, clone: NIASHv1057H24	--	--	--	--	O13825	123	6.06e-07	Protein transport protein yos1 OS=Schizosaccharomyces pombe (strain 972 / ATCC 24843) GN=yos1 PE=3 SV=1	--	--	--	--	--	--	--	--	KOG4779	Predicted membrane protein
c151794_g1	3800	475558913	EMT13212.1	1553	0	hypothetical protein F775_17619 [Aegilops tauschii]	721634111	XM_010232503.1	662	0	PREDICTED: Brachypodium distachyon protein ROOT PRIMORDIUM DEFECTIVE 1 (LOC100826128), transcript variant X2, mRNA	--	--	--	--	Q689D6	309	2.89e-28	Protein ROOT PRIMORDIUM DEFECTIVE 1 OS=Arabidopsis thaliana GN=RPD1 PE=1 SV=1	--	--	--	--	--	--	--	--	--	--
c135624_g1	1907	357113418	XP_003558500.1	339	4.51e-31	PREDICTED: protein RIK [Brachypodium distachyon]>gi|721624268|ref|XP_010228976.1| PREDICTED: protein RIK [Brachypodium distachyon]	721624270	XR_730035.1	295	8.79e-151	PREDICTED: Brachypodium distachyon protein RIK (LOC100835047), transcript variant X3, misc_RNA	--	--	--	--	Q32SG5	181	1.35e-12	Protein RIK OS=Zea mays PE=1 SV=1	--	--	--	--	--	--	--	--	--	--
c142096_g2	1342	326517619	BAK03728.1	1765	0	predicted protein, partial [Hordeum vulgare subsp. vulgare]	326517618	AK372530.1	872	0	Hordeum vulgare subsp. vulgare mRNA for predicted protein, partial cds, clone: NIASHv3004G14	--	--	--	--	B8XCH5	1439	0	Protein QUIRKY OS=Arabidopsis thaliana GN=QKY PE=2 SV=1	PF00168	C2 domain	--	--	GO:0005515	protein binding	--	--	--	--
c141113_g1	2561	475604046	EMT25610.1	1597	0	hypothetical protein F775_20002 [Aegilops tauschii]	669026884	HG670306.1	1203	0	Triticum aestivum chromosome 3B, genomic scaffold, cultivar Chinese Spring	--	--	--	--	Q9C9N6	202	6.77e-15	Protein PLASTID MOVEMENT IMPAIRED 2 OS=Arabidopsis thaliana GN=PMI2 PE=1 SV=1	PF05531	Nucleopolyhedrovirus P10 protein	--	--	--	--	GO:0019028	viral capsid	--	--
c144973_g1	2428	473745536	EMS45514.1	1199	2.37e-150	hypothetical protein TRIUR3_20952 [Triticum urartu]	721685478	XM_010240518.1	493	0	PREDICTED: Brachypodium distachyon MATE efflux family protein 2, chloroplastic-like (LOC100835787), transcript variant X2, mRNA	--	--	--	--	F4I9E1	477	1.19e-49	Protein NUCLEAR FUSION DEFECTIVE 4 OS=Arabidopsis thaliana GN=NFD4 PE=3 SV=1	--	--	--	--	--	--	--	--	--	--
c137512_g1	2348	54306075	AAV33309.1	990	1.14e-122	putative SF16 protein [Oryza sativa Japonica Group]>gi|57863803|gb|AAS72364.2| putative SF16 protein [Oryza sativa Japonica Group]>gi|215740432|dbj|BAG97088.1| unnamed protein product [Oryza sativa Japonica Group]>gi|222630030|gb|EEE62162.1| hypothetical protein OsJ_16949 [Oryza sativa Japonica Group]	326527366	AK373428.1	347	1.35e-179	Hordeum vulgare subsp. vulgare mRNA for predicted protein, complete cds, clone: NIASHv3030K02	--	--	--	--	Q9SF32	429	3.87e-44	Protein IQ-DOMAIN 1 OS=Arabidopsis thaliana GN=IQD1 PE=1 SV=1	PF00612	IQ calmodulin-binding motif	--	--	GO:0005515	protein binding	--	--	--	--
c135512_g2	2287	326513496	BAJ87767.1	741	6.82e-82	predicted protein [Hordeum vulgare subsp. vulgare]	--	--	--	--	--	--	--	--	--	Q9S793	167	1.25e-10	Protein FAR1-RELATED SEQUENCE 8 OS=Arabidopsis thaliana GN=FRS8 PE=2 SV=2	--	--	--	--	--	--	--	--	--	--
c116664_g1	920	510122037	AGN33441.1	665	5.35e-85	profilin [Cenchrus americanus]	115481509	NM_001070883.1	319	1.9e-164	Oryza sativa Japonica Group Os10g0323600 (Os10g0323600) mRNA, complete cds	K05759	PFN	profilin	http://www.genome.jp/dbget-bin/www_bget?ko:K05759	Q9FUD1	655	2.44e-84	Profilin-A OS=Oryza sativa subsp. japonica GN=Os10g0323600 PE=2 SV=1	--	--	--	--	--	--	--	--	KOG1755	Profilin
c103271_g1	922	218196802	EEC79229.1	365	9.31e-46	hypothetical protein OsI_19968 [Oryza sativa Indica Group]	669026884	HG670306.1	264	7.13e-134	Triticum aestivum chromosome 3B, genomic scaffold, cultivar Chinese Spring	--	--	--	--	Q9ASS4	214	1.25e-24	Probably inactive leucine-rich repeat receptor-like protein kinase At5g48380 OS=Arabidopsis thaliana GN=At5g48380 PE=1 SV=1	--	--	--	--	--	--	--	--	--	--
c127935_g1	1515	297739217	CBI28868.3	465	1.26e-52	unnamed protein product [Vitis vinifera]	242374534	FP095694.1	215	2.06e-106	Phyllostachys edulis cDNA clone: bphylf056e09, full insert sequence	K18045	SIW14, OCA3	tyrosine-protein phosphatase SIW14	http://www.genome.jp/dbget-bin/www_bget?ko:K18045	Q9ZVN4	427	3.17e-47	Probable tyrosine-protein phosphatase At1g05000 OS=Arabidopsis thaliana GN=At1g05000 PE=1 SV=1	--	--	--	--	--	--	--	--	KOG1572	Predicted protein tyrosine phosphatase
c148202_g1	2647	326506900	BAJ91491.1	687	6.21e-78	predicted protein [Hordeum vulgare subsp. vulgare]	721644464	XR_730905.1	485	0	PREDICTED: Brachypodium distachyon probable sugar phosphate/phosphate translocator At1g06470 (LOC100836645), transcript variant X2, misc_RNA	K15280	SLC35C2	solute carrier family 35, member C2	http://www.genome.jp/dbget-bin/www_bget?ko:K15280	Q8H184	353	3.83e-34	Probable sugar phosphate/phosphate translocator At1g06470 OS=Arabidopsis thaliana GN=At1g06470 PE=2 SV=1	PF00892	EamA-like transporter family	--	--	--	--	GO:0016021//GO:0016020	integral component of membrane//membrane	KOG1443	Predicted integral membrane protein
c123297_g3	949	475495547	EMT03854.1	211	2.27e-17	Putative serine/threonine-protein kinase [Aegilops tauschii]	848933791	XM_012974071.1	35	1.47e-06	PREDICTED: Erythranthe guttatus probable serine/threonine-protein kinase At4g35230 (LOC105950701), transcript variant X4, mRNA	K14500	BSK	BR-signaling kinase	http://www.genome.jp/dbget-bin/www_bget?ko:K14500	Q9FHD7	193	5.35e-15	Probable serine/threonine-protein kinase At5g41260 OS=Arabidopsis thaliana GN=At5g41260 PE=1 SV=1	--	--	--	--	--	--	--	--	--	--
c119467_g2	959	218188881	EEC71308.1	513	3.11e-60	hypothetical protein OsI_03340 [Oryza sativa Indica Group]	--	--	--	--	--	--	--	--	--	P0C5E2	139	4.6e-08	Probable serine/threonine-protein kinase At1g18390 OS=Arabidopsis thaliana GN=At1g18390 PE=2 SV=2	--	--	--	--	--	--	--	--	--	--
c146816_g1	4583	670391769	XP_008676240.1	1617	0	PREDICTED: uncharacterized protein LOC103652432 [Zea mays]	--	--	--	--	--	--	--	--	--	C0LGP4	687	9.36e-73	Probable LRR receptor-like serine/threonine-protein kinase At3g47570 OS=Arabidopsis thaliana GN=At3g47570 PE=2 SV=1	PF13855//PF00560	Leucine rich repeat//Leucine Rich Repeat	--	--	GO:0005515	protein binding	--	--	--	--
c115854_g1	3052	125534827	EAY81375.1	2853	0	hypothetical protein OsI_36546 [Oryza sativa Indica Group]	--	--	--	--	--	--	--	--	--	Q940K0	569	1.85e-59	Probable disease resistance protein At1g61180 OS=Arabidopsis thaliana GN=At1g61180 PE=2 SV=2	PF13855//PF00005//PF00931//PF00560	Leucine rich repeat//ABC transporter//NB-ARC domain//Leucine Rich Repeat	--	--	GO:0005524//GO:0016887//GO:0005515//GO:0043531	ATP binding//ATPase activity//protein binding//ADP binding	--	--	KOG0619	FOG: Leucine rich repeat
c132900_g1	1496	242063914	XP_002453246.1	922	3.15e-119	hypothetical protein SORBIDRAFT_04g002460 [Sorghum bicolor]>gi|241933077|gb|EES06222.1| hypothetical protein SORBIDRAFT_04g002460 [Sorghum bicolor]	326509278	AK360347.1	349	0	Hordeum vulgare subsp. vulgare mRNA for predicted protein, complete cds, clone: NIASHv1116D05	--	--	--	--	Q8LFP1	438	1.47e-48	PRA1 family protein H OS=Arabidopsis thaliana GN=PRA1H PE=2 SV=1	--	--	--	--	--	--	--	--	--	--
c137966_g2	268	700196614	KGN51791.1	132	1.05e-08	hypothetical protein Csa_5G600925 [Cucumis sativus]	721627107	XM_010231144.1	52	1.34e-16	PREDICTED: Brachypodium distachyon protein argonaute MEL1-like (LOC100829954), mRNA	--	--	--	--	P0CG83	128	4.98e-09	Polyubiquitin (Fragment) OS=Hordeum vulgare PE=2 SV=1	PF00240	Ubiquitin family	--	--	GO:0005515	protein binding	--	--	KOG0001	Ubiquitin and ubiquitin-like proteins
c127745_g1	1554	573925829	XP_006650453.1	147	1.06e-07	PREDICTED: phosphatidylinositol 4-phosphate 5-kinase 1-like [Oryza brachyantha]	721607013	XM_010232866.1	81	6.53e-32	PREDICTED: Brachypodium distachyon phosphatidylinositol 4-phosphate 5-kinase 1-like (LOC100822182), mRNA	--	--	--	--	Q6EX42	147	1.6e-08	Phosphatidylinositol 4-phosphate 5-kinase 1 OS=Oryza sativa subsp. japonica GN=PIPK1 PE=2 SV=2	PF01819	Levivirus coat protein	--	--	GO:0005198	structural molecule activity	GO:0019028	viral capsid	--	--
c186327_g1	796	595860731	XP_007211199.1	998	2.84e-133	hypothetical protein PRUPE_ppa008744mg [Prunus persica]>gi|462406934|gb|EMJ12398.1| hypothetical protein PRUPE_ppa008744mg [Prunus persica]	595860730	XM_007211137.1	694	0	Prunus persica hypothetical protein (PRUPE_ppa008744mg) mRNA, complete cds	--	--	--	--	Q8GYC7	639	4.32e-80	PGR5-like protein 1B, chloroplastic OS=Arabidopsis thaliana GN=PGRL1B PE=1 SV=1	--	--	--	--	--	--	--	--	--	--
c186327_g1	796	595860731	XP_007211199.1	998	2.84e-133	hypothetical protein PRUPE_ppa008744mg [Prunus persica]>gi|462406934|gb|EMJ12398.1| hypothetical protein PRUPE_ppa008744mg [Prunus persica]	595860730	XM_007211137.1	694	0	Prunus persica hypothetical protein (PRUPE_ppa008744mg) mRNA, complete cds	--	--	--	--	Q8GYC7	639	4.32e-80	PGR5-like protein 1B, chloroplastic OS=Arabidopsis thaliana GN=PGRL1B PE=1 SV=1	--	--	--	--	--	--	--	--	--	--
c147503_g1	2853	475573185	EMT16674.1	353	3.63e-35	Peptidyl-tRNA hydrolase, mitochondrial [Aegilops tauschii]	241985561	AK332822.1	140	1.93e-64	Triticum aestivum cDNA, clone: WT004_P10, cultivar: Chinese Spring	K01056	PTH1, pth, spoVC	peptidyl-tRNA hydrolase, PTH1 family	http://www.genome.jp/dbget-bin/www_bget?ko:K01056	Q5N9Q7	334	9.58e-33	Peptidyl-tRNA hydrolase, mitochondrial OS=Oryza sativa subsp. japonica GN=Os01g0693900 PE=2 SV=1	PF01195	Peptidyl-tRNA hydrolase	--	--	GO:0004045	aminoacyl-tRNA hydrolase activity	--	--	--	--
c135539_g2	1011	475496759	EMT03933.1	230	1.42e-18	Glutamyl-tRNA(Gln) amidotransferase subunit A [Aegilops tauschii]	--	--	--	--	--	--	--	--	--	F4KCL7	145	8.68e-09	Outer envelope protein 64, mitochondrial OS=Arabidopsis thaliana GN=OM64 PE=1 SV=1	--	--	--	--	--	--	--	--	--	--
c148952_g1	2917	326495828	BAJ90536.1	1849	0	predicted protein [Hordeum vulgare subsp. vulgare]	326495827	AK359325.1	850	0	Hordeum vulgare subsp. vulgare mRNA for predicted protein, complete cds, clone: NIASHv1094D14	K13667	RUMI, KTELC1	protein glucosyltransferase	http://www.genome.jp/dbget-bin/www_bget?ko:K13667	B0X1Q4	254	1.12e-21	O-glucosyltransferase rumi homolog OS=Culex quinquefasciatus GN=CPIJ013394 PE=3 SV=1	PF01484	Nematode cuticle collagen N-terminal domain	--	--	GO:0042302	structural constituent of cuticle	--	--	KOG2458	Endoplasmic reticulum protein EP58, contains filamin rod domain and KDEL motif
c148848_g1	6826	721654021	XP_010233999.1	5923	0	PREDICTED: uncharacterized protein LOC100830829 [Brachypodium distachyon]	721654020	XM_010235697.1	2553	0	PREDICTED: Brachypodium distachyon uncharacterized LOC100830829 (LOC100830829), mRNA	K14310	NUP205, NUP192	nuclear pore complex protein Nup205	http://www.genome.jp/dbget-bin/www_bget?ko:K14310	F4KBW6	3232	0	Nuclear pore complex protein NUP205 OS=Arabidopsis thaliana GN=NUP205 PE=1 SV=1	PF11894	Nuclear pore complex scaffold, nucleoporins 186/192/205	--	--	--	--	GO:0005643	nuclear pore	KOG1835	Uncharacterized conserved protein
c126116_g2	1410	475621460	EMT31485.1	254	2.27e-23	MADS-box transcription factor 47 [Aegilops tauschii]	71025327	DQ110010.1	290	3.89e-148	Lolium perenne MADS14 mRNA, complete cds	--	--	--	--	Q5K4R0	147	3.08e-09	MADS-box transcription factor 47 OS=Oryza sativa subsp. japonica GN=MADS47 PE=1 SV=2	--	--	--	--	--	--	--	--	--	--
c127028_g4	1962	357131059	XP_003567161.1	703	5.36e-85	PREDICTED: LOB domain-containing protein 20-like [Brachypodium distachyon]	357131058	XM_003567113.1	404	0	PREDICTED: Brachypodium distachyon LOB domain-containing protein 20-like (LOC100837476), mRNA	--	--	--	--	Q9SRV3	354	5.9e-36	LOB domain-containing protein 20 OS=Arabidopsis thaliana GN=LBD20 PE=2 SV=1	--	--	--	--	--	--	--	--	--	--
c127749_g1	1808	326526539	BAJ97286.1	238	5.06e-25	predicted protein [Hordeum vulgare subsp. vulgare]	--	--	--	--	--	--	--	--	--	B9I2J6	194	7.92e-18	L-Ala-D/L-amino acid epimerase OS=Populus trichocarpa GN=POPTR_0012s05040g PE=3 SV=2	--	--	--	--	--	--	--	--	--	--
c142977_g1	2303	357166137	XP_003580611.1	576	1.01e-60	PREDICTED: kinesin-5-like [Brachypodium distachyon]	721694873	XM_003580563.2	229	5.21e-114	PREDICTED: Brachypodium distachyon kinesin-5-like (LOC100834158), mRNA	K10405	KIFC1	kinesin family member C1	http://www.genome.jp/dbget-bin/www_bget?ko:K10405	P46875	192	1.22e-13	Kinesin-3 OS=Arabidopsis thaliana GN=ATK3 PE=2 SV=1	--	--	--	--	--	--	--	--	--	--
c139171_g2	1736	326514498	BAJ96236.1	1278	2.29e-171	predicted protein [Hordeum vulgare subsp. vulgare]	326514497	AK365033.1	791	0	Hordeum vulgare subsp. vulgare mRNA for predicted protein, complete cds, clone: NIASHv2030G21	K14945	QKI	protein quaking	http://www.genome.jp/dbget-bin/www_bget?ko:K14945	Q75GR5	1246	2.22e-167	KH domain-containing protein SPIN1 OS=Oryza sativa subsp. japonica GN=SPIN1 PE=1 SV=1	PF00013//PF13014	KH domain//KH domain	--	--	GO:0003723	RNA binding	--	--	KOG1588	RNA-binding protein Sam68 and related KH domain proteins
c143396_g1	6064	721674169	XP_010237268.1	4699	0	PREDICTED: uncharacterized protein LOC100840452 isoform X1 [Brachypodium distachyon]	721674174	XM_010238968.1	1766	0	PREDICTED: Brachypodium distachyon CHD3-type chromatin-remodeling factor PICKLE-like (LOC100840452), transcript variant X3, mRNA	--	--	--	--	Q9M658	727	1.09e-75	Helicase protein MOM1 OS=Arabidopsis thaliana GN=MOM1 PE=1 SV=1	PF00176//PF00628	SNF2 family N-terminal domain//PHD-finger	--	--	GO:0005524//GO:0005515	ATP binding//protein binding	--	--	KOG0383	Predicted helicase
c58932_g1	387	326515276	BAK03551.1	485	3.08e-58	predicted protein [Hordeum vulgare subsp. vulgare]	389626324	XM_003710768.1	270	1.31e-137	Magnaporthe oryzae 70-15 guanine nucleotide-binding protein subunit beta-like protein (MGG_04719) mRNA, complete cds	K14753	RACK1	guanine nucleotide-binding protein subunit beta-2-like 1 protein	http://www.genome.jp/dbget-bin/www_bget?ko:K14753	Q01369	518	4.66e-64	Guanine nucleotide-binding protein subunit beta-like protein OS=Neurospora crassa (strain ATCC 24698 / 74-OR23-1A / CBS 708.71 / DSM 1257 / FGSC 987) GN=cpc-2 PE=3 SV=1	PF00400	WD domain, G-beta repeat	--	--	GO:0005515	protein binding	--	--	KOG0279	G protein beta subunit-like protein
c141138_g1	1309	669029606	CDM83867.1	191	9.26e-14	unnamed protein product [Triticum aestivum]	669026884	HG670306.1	160	6.65e-76	Triticum aestivum chromosome 3B, genomic scaffold, cultivar Chinese Spring	K14753	RACK1	guanine nucleotide-binding protein subunit beta-2-like 1 protein	http://www.genome.jp/dbget-bin/www_bget?ko:K14753	P49027	175	1.79e-12	Guanine nucleotide-binding protein subunit beta-like protein A OS=Oryza sativa subsp. japonica GN=RACK1A PE=1 SV=1	--	--	--	--	--	--	--	--	KOG0279	G protein beta subunit-like protein
c136305_g1	2465	326508906	BAJ86846.1	899	3.18e-111	predicted protein [Hordeum vulgare subsp. vulgare]	326508905	AK355627.1	464	0	Hordeum vulgare subsp. vulgare mRNA for predicted protein, complete cds, clone: NIASHv1023J11	K12586	RRP43, EXOSC8, OIP2	exosome complex component RRP43	http://www.genome.jp/dbget-bin/www_bget?ko:K12586	Q2KHU3	367	4.03e-37	Exosome complex component RRP43 OS=Bos taurus GN=EXOSC8 PE=2 SV=1	--	--	--	--	--	--	--	--	KOG1613	Exosomal 3'-5' exoribonuclease complex, subunit Rrp43
c127124_g1	2554	474222336	EMS59325.1	686	4.89e-81	Eukaryotic translation initiation factor 3 subunit K [Triticum urartu]	241990130	AK330472.1	379	0	Triticum aestivum cDNA, clone: SET4_I15, cultivar: Chinese Spring	K15028	EIF3K	translation initiation factor 3 subunit K	http://www.genome.jp/dbget-bin/www_bget?ko:K15028	Q94HF1	663	1.38e-78	Eukaryotic translation initiation factor 3 subunit K OS=Oryza sativa subsp. japonica GN=TIF3K1 PE=2 SV=1	--	--	--	--	--	--	--	--	--	--
c148572_g2	2165	721623500	XP_010228849.1	1820	0	PREDICTED: protein sel-1 homolog 2 [Brachypodium distachyon]	721623499	XM_010230547.1	1048	0	PREDICTED: Brachypodium distachyon protein sel-1 homolog 2 (LOC100839974), mRNA	K14026	SEL1, SEL1L	SEL1 protein	http://www.genome.jp/dbget-bin/www_bget?ko:K14026	Q10NT7	1788	0	ERAD-associated E3 ubiquitin-protein ligase component HRD3 OS=Oryza sativa subsp. japonica GN=HRD3 PE=2 SV=1	PF13176//PF13414	Tetratricopeptide repeat//TPR repeat	--	--	GO:0005515	protein binding	--	--	KOG1550	Extracellular protein SEL-1 and related proteins
c210105_g1	511	39753040	AAR30285.1	582	6.16e-72	plastid elongation factor Tu [Cyanidium sp. Sybil cave]	335360401	CP002835.1	100	5.64e-43	Geobacillus thermoglucosidasius C56-YS93, complete genome	K02358	tuf, TUFM	elongation factor Tu	http://www.genome.jp/dbget-bin/www_bget?ko:K02358	B9MQH1	731	3.01e-94	Elongation factor Tu OS=Caldicellulosiruptor bescii (strain ATCC BAA-1888 / DSM 6725 / Z-1320) GN=tuf PE=3 SV=1	PF03144	Elongation factor Tu domain 2	--	--	GO:0005525	GTP binding	--	--	KOG0460	Mitochondrial translation elongation factor Tu
c78373_g1	206	721659982	XP_010234895.1	128	1.18e-07	PREDICTED: electron transfer flavoprotein-ubiquinone oxidoreductase, mitochondrial isoform X2 [Brachypodium distachyon]	326517835	AK372639.1	61	9.83e-22	Hordeum vulgare subsp. vulgare mRNA for predicted protein, complete cds, clone: NIASHv3007P17	--	--	--	--	Q337B8	120	2.17e-07	Electron transfer flavoprotein-ubiquinone oxidoreductase, mitochondrial OS=Oryza sativa subsp. japonica GN=Os10g0516300 PE=3 SV=1	--	--	--	--	--	--	--	--	--	--
c150536_g3	2558	475626769	EMT33468.1	2444	0	Dynamin-2B [Aegilops tauschii]	241988117	AK335374.1	1287	0	Triticum aestivum cDNA, clone: WT012_L23, cultivar: Chinese Spring	K01528	DNM	dynamin GTPase	http://www.genome.jp/dbget-bin/www_bget?ko:K01528	Q9SE83	1994	0	Dynamin-2A OS=Arabidopsis thaliana GN=DRP2A PE=1 SV=2	PF02862//PF04029//PF01031//PF02212	DDHD domain//2-phosphosulpholactate phosphatase//Dynamin central region//Dynamin GTPase effector domain	--	--	GO:0003924//GO:0046872//GO:0050532//GO:0000287//GO:0005525	GTPase activity//metal ion binding//2-phosphosulfolactate phosphatase activity//magnesium ion binding//GTP binding	--	--	KOG0446	Vacuolar sorting protein VPS1, dynamin, and related proteins
c118098_g1	3385	475564779	EMT14602.1	1002	4.39e-120	Alpha-1,2-mannosyltransferase ALG9 [Aegilops tauschii]	151426985	AK249034.1	581	0	Hordeum vulgare subsp. vulgare cDNA clone: FLbaf21e17, mRNA sequence	K03846	ALG9	alpha-1,2-mannosyltransferase	http://www.genome.jp/dbget-bin/www_bget?ko:K03846	Q9FZ49	736	2.98e-83	Dol-P-Man:Man(6)GlcNAc(2)-PP-Dol alpha-1,2-mannosyltransferase OS=Arabidopsis thaliana GN=ALG9 PE=1 SV=1	PF01542//PF03901	Hepatitis C virus core protein//Alg9-like mannosyltransferase family	--	--	GO:0016757//GO:0005198	transferase activity, transferring glycosyl groups//structural molecule activity	--	--	KOG2515	Mannosyltransferase
c151633_g1	4099	473886552	EMS48158.1	3194	0	Disease resistance protein RPM1 [Triticum urartu]	32128837	BT009286.1	875	0	Triticum aestivum clone wlm0.pk0014.a2:fis, full insert mRNA sequence	K13457	RPM1, RPS3	disease resistance protein RPM1	http://www.genome.jp/dbget-bin/www_bget?ko:K13457	Q39214	816	2.9e-90	Disease resistance protein RPM1 OS=Arabidopsis thaliana GN=RPM1 PE=1 SV=1	PF13855//PF00931	Leucine rich repeat//NB-ARC domain	--	--	GO:0043531//GO:0005515	ADP binding//protein binding	--	--	KOG0619	FOG: Leucine rich repeat
c143497_g1	1408	675269665	AIL50245.1	240	2.08e-19	Ttam-3A [Triticum turgidum]	721633070	XM_003566029.2	164	4.28e-78	PREDICTED: Brachypodium distachyon cyclin-A1-1-like (LOC100844452), mRNA	K06627	CCNA	cyclin A	http://www.genome.jp/dbget-bin/www_bget?ko:K06627	Q7F830	234	1.82e-19	Cyclin-A1-1 OS=Oryza sativa subsp. japonica GN=CYCA1-1 PE=2 SV=1	--	--	--	--	--	--	--	--	KOG0654	G2/Mitotic-specific cyclin A
c133567_g1	1163	99866706	ABF67921.1	1379	5.26e-179	Ji1 putative pol protein [Zea mays]	669026884	HG670306.1	176	7.51e-85	Triticum aestivum chromosome 3B, genomic scaffold, cultivar Chinese Spring	--	--	--	--	P04146	615	7.51e-69	Copia protein OS=Drosophila melanogaster GN=GIP PE=1 SV=3	--	--	--	--	--	--	--	--	--	--
c151306_g1	7484	357147376	XP_003574322.1	8851	0	PREDICTED: CCR4-NOT transcription complex subunit 1-like isoform X2 [Brachypodium distachyon]	721626757	XM_010231058.1	2492	0	PREDICTED: Brachypodium distachyon CCR4-NOT transcription complex subunit 1-like (LOC100840701), mRNA	K12604	CNOT1, NOT1	CCR4-NOT transcription complex subunit 1	http://www.genome.jp/dbget-bin/www_bget?ko:K12604	A0JP85	1672	0	CCR4-NOT transcription complex subunit 1 OS=Xenopus tropicalis GN=cnot1 PE=2 SV=1	PF07425	Pardaxin	--	--	--	--	GO:0005576	extracellular region	KOG1831	Negative regulator of transcription
c149271_g1	1070	357133417	XP_003568321.1	141	2.94e-08	PREDICTED: CASP-like protein 5B2 [Brachypodium distachyon]	--	--	--	--	--	--	--	--	--	Q0DHM7	140	5.2e-09	CASP-like protein 5B2 OS=Oryza sativa subsp. japonica GN=Os05g0456500 PE=2 SV=1	--	--	--	--	--	--	--	--	--	--
c121800_g2	816	743851833	XP_010940236.1	122	8.53e-13	PREDICTED: callose synthase 3-like [Elaeis guineensis]	--	--	--	--	--	--	--	--	--	Q9LXT9	122	8.2e-12	Callose synthase 3 OS=Arabidopsis thaliana GN=CALS3 PE=2 SV=3	--	--	--	--	--	--	--	--	--	--
c118303_g4	3458	115437280	NP_001043256.1	673	2.65e-72	Os01g0534900 [Oryza sativa Japonica Group]>gi|57899278|dbj|BAD87679.1| putative ERD4 protein [Oryza sativa Japonica Group]>gi|113532787|dbj|BAF05170.1| Os01g0534900 [Oryza sativa Japonica Group]>gi|215737239|dbj|BAG96168.1| unnamed protein product [Oryza sativa Japonica Group]>gi|218188395|gb|EEC70822.1| hypothetical protein OsI_02298 [Oryza sativa Indica Group]>gi|222618611|gb|EEE54743.1| hypoth…	326512807	AK372113.1	376	0	Hordeum vulgare subsp. vulgare mRNA for predicted protein, complete cds, clone: NIASHv2146K05	--	--	--	--	Q5XEZ5	555	1.16e-57	Calcium permeable stress-gated cation channel 1 OS=Arabidopsis thaliana GN=CSC1 PE=2 SV=1	PF02714	Calcium-dependent channel, 7TM region, putative phosphate	--	--	--	--	GO:0016020//GO:0005886//GO:0016023	membrane//plasma membrane//cytoplasmic membrane-bounded vesicle	--	--
c128555_g3	1081	475575345	EMT17241.1	586	2.38e-68	Speckle-type POZ protein-like protein [Aegilops tauschii]	--	--	--	--	--	K10523	SPOP	speckle-type POZ protein	http://www.genome.jp/dbget-bin/www_bget?ko:K10523	Q8L765	320	1.2e-31	BTB/POZ and MATH domain-containing protein 1 OS=Arabidopsis thaliana GN=BPM1 PE=1 SV=1	PF00651	BTB/POZ domain	--	--	GO:0005515	protein binding	--	--	KOG1987	Speckle-type POZ protein SPOP and related proteins with TRAF, MATH and BTB/POZ domains
c128555_g3	1081	475575345	EMT17241.1	586	2.38e-68	Speckle-type POZ protein-like protein [Aegilops tauschii]	--	--	--	--	--	K10523	SPOP	speckle-type POZ protein	http://www.genome.jp/dbget-bin/www_bget?ko:K10523	Q8L765	320	1.2e-31	BTB/POZ and MATH domain-containing protein 1 OS=Arabidopsis thaliana GN=BPM1 PE=1 SV=1	PF00651	BTB/POZ domain	--	--	GO:0005515	protein binding	--	--	KOG1987	Speckle-type POZ protein SPOP and related proteins with TRAF, MATH and BTB/POZ domains
c132720_g1	2619	357121251	XP_003562334.1	531	4.36e-63	PREDICTED: bifunctional nuclease 1-like [Brachypodium distachyon]>gi|721608265|ref|XP_010233037.1| PREDICTED: bifunctional nuclease 1-like [Brachypodium distachyon]>gi|721608268|ref|XP_010233041.1| PREDICTED: bifunctional nuclease 1-like [Brachypodium distachyon]>gi|721608271|ref|XP_010233045.1| PREDICTED: bifunctional nuclease 1-like [Brachypodium distachyon]>gi|721608274|ref|XP_010233050.1| PRE…	241985073	AK332333.1	285	4.39e-145	Triticum aestivum cDNA, clone: WT003_L18, cultivar: Chinese Spring	--	--	--	--	Q5N8J3	506	1.19e-59	Bifunctional nuclease 1 OS=Oryza sativa subsp. japonica GN=BBD1 PE=2 SV=1	PF02151	UvrB/uvrC motif	--	--	GO:0005515	protein binding	--	--	--	--
c132720_g1	2619	357121251	XP_003562334.1	531	4.36e-63	PREDICTED: bifunctional nuclease 1-like [Brachypodium distachyon]>gi|721608265|ref|XP_010233037.1| PREDICTED: bifunctional nuclease 1-like [Brachypodium distachyon]>gi|721608268|ref|XP_010233041.1| PREDICTED: bifunctional nuclease 1-like [Brachypodium distachyon]>gi|721608271|ref|XP_010233045.1| PREDICTED: bifunctional nuclease 1-like [Brachypodium distachyon]>gi|721608274|ref|XP_010233050.1| PRE…	241985073	AK332333.1	285	4.39e-145	Triticum aestivum cDNA, clone: WT003_L18, cultivar: Chinese Spring	--	--	--	--	Q5N8J3	506	1.19e-59	Bifunctional nuclease 1 OS=Oryza sativa subsp. japonica GN=BBD1 PE=2 SV=1	PF02151	UvrB/uvrC motif	--	--	GO:0005515	protein binding	--	--	--	--
c187645_g1	660	596164686	XP_007222977.1	1001	1.58e-132	hypothetical protein PRUPE_ppa005353mg [Prunus persica]>gi|462419913|gb|EMJ24176.1| hypothetical protein PRUPE_ppa005353mg [Prunus persica]	596164685	XM_007222915.1	660	0	Prunus persica hypothetical protein (PRUPE_ppa005353mg) mRNA, complete cds	K13811	PAPSS	3'-phosphoadenosine 5'-phosphosulfate synthase	http://www.genome.jp/dbget-bin/www_bget?ko:K13811	O23324	702	2.1e-88	ATP-sulfurylase 3, chloroplastic OS=Arabidopsis thaliana GN=APS3 PE=1 SV=1	--	--	--	--	--	--	--	--	--	--
c187645_g1	660	596164686	XP_007222977.1	1001	1.58e-132	hypothetical protein PRUPE_ppa005353mg [Prunus persica]>gi|462419913|gb|EMJ24176.1| hypothetical protein PRUPE_ppa005353mg [Prunus persica]	596164685	XM_007222915.1	660	0	Prunus persica hypothetical protein (PRUPE_ppa005353mg) mRNA, complete cds	K13811	PAPSS	3'-phosphoadenosine 5'-phosphosulfate synthase	http://www.genome.jp/dbget-bin/www_bget?ko:K13811	O23324	702	2.1e-88	ATP-sulfurylase 3, chloroplastic OS=Arabidopsis thaliana GN=APS3 PE=1 SV=1	--	--	--	--	--	--	--	--	--	--
c187645_g1	660	596164686	XP_007222977.1	1001	1.58e-132	hypothetical protein PRUPE_ppa005353mg [Prunus persica]>gi|462419913|gb|EMJ24176.1| hypothetical protein PRUPE_ppa005353mg [Prunus persica]	596164685	XM_007222915.1	660	0	Prunus persica hypothetical protein (PRUPE_ppa005353mg) mRNA, complete cds	K13811	PAPSS	3'-phosphoadenosine 5'-phosphosulfate synthase	http://www.genome.jp/dbget-bin/www_bget?ko:K13811	O23324	702	2.1e-88	ATP-sulfurylase 3, chloroplastic OS=Arabidopsis thaliana GN=APS3 PE=1 SV=1	--	--	--	--	--	--	--	--	--	--
c187645_g1	660	596164686	XP_007222977.1	1001	1.58e-132	hypothetical protein PRUPE_ppa005353mg [Prunus persica]>gi|462419913|gb|EMJ24176.1| hypothetical protein PRUPE_ppa005353mg [Prunus persica]	596164685	XM_007222915.1	660	0	Prunus persica hypothetical protein (PRUPE_ppa005353mg) mRNA, complete cds	K13811	PAPSS	3'-phosphoadenosine 5'-phosphosulfate synthase	http://www.genome.jp/dbget-bin/www_bget?ko:K13811	O23324	702	2.1e-88	ATP-sulfurylase 3, chloroplastic OS=Arabidopsis thaliana GN=APS3 PE=1 SV=1	--	--	--	--	--	--	--	--	--	--
c135853_g1	3519	326499624	BAJ86123.1	1830	0	predicted protein [Hordeum vulgare subsp. vulgare]	326499623	AK354904.1	1253	0	Hordeum vulgare subsp. vulgare mRNA for predicted protein, complete cds, clone: NIASHv1013C09	K19023	AP5M1, MUDENG	AP-5 complex subunit mu-1	http://www.genome.jp/dbget-bin/www_bget?ko:K19023	Q8W0Z6	1183	5.12e-168	AP-5 complex subunit mu OS=Arabidopsis thaliana GN=AP5M PE=2 SV=1	--	--	--	--	--	--	--	--	--	--
c150401_g1	4236	669031322	CDM86230.1	833	2.31e-135	unnamed protein product [Triticum aestivum]	721618492	XM_003557144.2	244	4.42e-122	PREDICTED: Brachypodium distachyon uncharacterized LOC100822466 (LOC100822466), mRNA	K08241	E2.1.1.141	jasmonate O-methyltransferase	http://www.genome.jp/dbget-bin/www_bget?ko:K08241	D9J100	382	3.44e-49	Anthranilate O-methyltransferase 3 OS=Zea mays GN=AAMT3 PE=1 SV=1	PF03492	SAM dependent carboxyl methyltransferase	--	--	GO:0008168	methyltransferase activity	--	--	--	--
c118303_g2	452	743831079	XP_010934582.1	136	1.02e-07	PREDICTED: ABC transporter G family member 39-like [Elaeis guineensis]	573956232	XR_423771.1	56	1.42e-18	PREDICTED: Oryza brachyantha pleiotropic drug resistance protein 2-like (LOC102720454), misc_RNA	--	--	--	--	Q8GU82	135	1.87e-08	ABC transporter G family member 45 OS=Oryza sativa subsp. japonica GN=ABCG45 PE=2 SV=2	--	--	--	--	--	--	--	--	--	--
c30495_g1	618	694444166	XP_009348620.1	646	4.4e-82	PREDICTED: 60S ribosomal protein L7-2-like [Pyrus x bretschneideri]	596203867	XM_007223692.1	617	0	Prunus persica hypothetical protein (PRUPE_ppa010542mg) mRNA, complete cds	K02937	RP-L7e, RPL7	large subunit ribosomal protein L7e	http://www.genome.jp/dbget-bin/www_bget?ko:K02937	P60040	600	4.58e-76	60S ribosomal protein L7-2 OS=Arabidopsis thaliana GN=RPL7B PE=2 SV=1	--	--	--	--	--	--	--	--	KOG3184	60S ribosomal protein L7
c123133_g1	1122	413934888	AFW69439.1	227	2e-20	hypothetical protein ZEAMMB73_416870, partial [Zea mays]	721633867	XM_003566995.2	131	7.51e-60	PREDICTED: Brachypodium distachyon 60S ribosomal protein L30 (LOC100822633), mRNA	K02908	RP-L30e, RPL30	large subunit ribosomal protein L30e	http://www.genome.jp/dbget-bin/www_bget?ko:K02908	O48558	214	1.82e-19	60S ribosomal protein L30 OS=Zea mays GN=RPL30 PE=3 SV=1	--	--	--	--	--	--	--	--	KOG2988	60S ribosomal protein L30
c54080_g1	520	302837538	XP_002950328.1	212	1.37e-17	hypothetical protein VOLCADRAFT_90848 [Volvox carteri f. nagariensis]>gi|300264333|gb|EFJ48529.1| hypothetical protein VOLCADRAFT_90848 [Volvox carteri f. nagariensis]	469497741	CP004346.1	426	0	Bifidobacterium thermophilum RBL67, complete genome	--	--	--	--	P9WQ79	300	8.34e-31	4-aminobutyrate aminotransferase OS=Mycobacterium tuberculosis (strain ATCC 25618 / H37Rv) GN=gabT PE=1 SV=1	PF00202	Aminotransferase class-III	--	--	GO:0030170//GO:0008483	pyridoxal phosphate binding//transaminase activity	--	--	KOG1404	Alanine-glyoxylate aminotransferase AGT2
c147639_g1	1878	134918	P12615.1	493	7.43e-52	RecName: Full=12S seed storage globulin 1; Contains: RecName: Full=12S seed storage globulin 1 acidic chain; Contains: RecName: Full=12S seed storage globulin 1 basic chain; Flags: Precursor>gi|166565|gb|AAA32720.1| storage globulin precursor [Avena sativa]	16098	X17637.1	334	1.81e-172	Oat gene for 12S seed storage protein	--	--	--	--	P12615	493	1.04e-52	12S seed storage globulin 1 OS=Avena sativa PE=2 SV=1	PF01436//PF00190	NHL repeat//Cupin	--	--	GO:0045735//GO:0005515	nutrient reservoir activity//protein binding	--	--	--	--
c127977_g1	2183	721696654	XP_010240794.1	169	1.09e-19	PREDICTED: uncharacterized protein LOC104585563 [Brachypodium distachyon]	--	--	--	--	--	--	--	--	--	--	--	--	--	--	--	--	--	--	--	--	--	--	--
c152259_g1	1868	721687086	XP_010239142.1	326	9.11e-31	PREDICTED: uncharacterized protein LOC104584977 [Brachypodium distachyon]	--	--	--	--	--	--	--	--	--	--	--	--	--	--	--	--	--	--	--	--	--	--	--
c105770_g1	790	721685930	XP_010238914.1	972	4.09e-124	PREDICTED: uncharacterized protein LOC104584851 [Brachypodium distachyon]	721685927	XM_010240611.1	242	1.03e-121	PREDICTED: Brachypodium distachyon uncharacterized LOC104584850 (LOC104584850), mRNA	--	--	--	--	--	--	--	--	--	--	--	--	--	--	--	--	--	--
c125772_g5	1869	721676992	XP_010237748.1	606	9.14e-71	PREDICTED: uncharacterized protein LOC104584563 [Brachypodium distachyon]	--	--	--	--	--	--	--	--	--	--	--	--	--	--	--	--	--	--	--	--	--	--	--
c128120_g1	5638	721676566	XP_010237684.1	3011	0	PREDICTED: uncharacterized protein LOC100830867 [Brachypodium distachyon]>gi|721676568|ref|XP_010237685.1| PREDICTED: uncharacterized protein LOC100830867 [Brachypodium distachyon]	721676565	XM_010239382.1	1025	0	PREDICTED: Brachypodium distachyon uncharacterized LOC100830867 (LOC100830867), transcript variant X1, mRNA	--	--	--	--	--	--	--	--	--	--	--	--	--	--	--	--	--	--
c137286_g3	3198	721672477	XP_010237011.1	212	6.26e-16	PREDICTED: transcription factor PCF8-like [Brachypodium distachyon]	721672476	XM_010238709.1	133	1.69e-60	PREDICTED: Brachypodium distachyon transcription factor PCF8-like (LOC100838536), mRNA	--	--	--	--	--	--	--	--	PF05225	helix-turn-helix, Psq domain	--	--	GO:0003677	DNA binding	--	--	--	--
c123265_g2	1601	721670568	XP_010236589.1	477	2.15e-48	PREDICTED: uncharacterized protein LOC100843672 [Brachypodium distachyon]	--	--	--	--	--	--	--	--	--	--	--	--	--	--	--	--	--	--	--	--	--	--	--
c128073_g1	1097	721669373	XP_010236270.1	181	3.51e-12	PREDICTED: LOW QUALITY PROTEIN: tyrosine-sulfated glycopeptide receptor 1-like [Brachypodium distachyon]	--	--	--	--	--	--	--	--	--	--	--	--	--	--	--	--	--	--	--	--	--	--	--
c151838_g2	2784	721619065	XP_010228170.1	854	5.6e-102	PREDICTED: uncharacterized protein LOC100822297 isoform X1 [Brachypodium distachyon]>gi|721619069|ref|XP_003561258.2| PREDICTED: uncharacterized protein LOC100822297 isoform X1 [Brachypodium distachyon]>gi|721619072|ref|XP_010228171.1| PREDICTED: uncharacterized protein LOC100822297 isoform X1 [Brachypodium distachyon]>gi|721619075|ref|XP_010228172.1| PREDICTED: uncharacterized protein LOC1008222…	721619074	XM_010229870.1	413	0	PREDICTED: Brachypodium distachyon uncharacterized LOC100822297 (LOC100822297), transcript variant X4, mRNA	--	--	--	--	--	--	--	--	PF13371//PF00515//PF13176//PF13174//PF13181//PF13414	Tetratricopeptide repeat//Tetratricopeptide repeat//Tetratricopeptide repeat//Tetratricopeptide repeat//Tetratricopeptide repeat//TPR repeat	--	--	GO:0005515	protein binding	--	--	--	--
c120137_g2	744	721607177	XP_010231397.1	139	1.19e-07	PREDICTED: LOW QUALITY PROTEIN: tetratricopeptide repeat protein 38 [Brachypodium distachyon]	--	--	--	--	--	--	--	--	--	--	--	--	--	--	--	--	--	--	--	--	--	--	--
c123223_g2	663	669028304	CDM82060.1	347	5.51e-38	unnamed protein product [Triticum aestivum]	669026884	HG670306.1	124	3.38e-56	Triticum aestivum chromosome 3B, genomic scaffold, cultivar Chinese Spring	--	--	--	--	--	--	--	--	--	--	--	--	--	--	--	--	--	--
c221690_g1	331	595913335	XP_007214560.1	453	1.82e-50	hypothetical protein PRUPE_ppa000443mg [Prunus persica]>gi|462410425|gb|EMJ15759.1| hypothetical protein PRUPE_ppa000443mg [Prunus persica]	595913334	XM_007214498.1	331	1.36e-171	Prunus persica hypothetical protein (PRUPE_ppa000443mg) mRNA, complete cds	--	--	--	--	--	--	--	--	--	--	--	--	--	--	--	--	--	--
c28524_g1	676	595815329	XP_007203893.1	895	1.93e-120	hypothetical protein PRUPE_ppa012053mg [Prunus persica]>gi|462399424|gb|EMJ05092.1| hypothetical protein PRUPE_ppa012053mg [Prunus persica]	595815328	XM_007203831.1	676	0	Prunus persica hypothetical protein (PRUPE_ppa012053mg) mRNA, complete cds	--	--	--	--	--	--	--	--	--	--	--	--	--	--	--	--	--	--
c146263_g3	521	573916124	XP_006645712.1	155	3.05e-10	PREDICTED: protein TRIGALACTOSYLDIACYLGLYCEROL 4, chloroplastic-like, partial [Oryza brachyantha]	669026884	HG670306.1	120	4.38e-54	Triticum aestivum chromosome 3B, genomic scaffold, cultivar Chinese Spring	--	--	--	--	--	--	--	--	--	--	--	--	--	--	--	--	--	--
c133005_g1	1570	514815599	XP_004982552.1	132	1.51e-10	PREDICTED: uncharacterized protein LOC101773486 [Setaria italica]	--	--	--	--	--	--	--	--	--	--	--	--	--	--	--	--	--	--	--	--	--	--	--
c136628_g1	3167	475619412	EMT30767.1	735	3.74e-84	hypothetical protein F775_08727 [Aegilops tauschii]	721654241	XM_010235735.1	162	1.26e-76	PREDICTED: Brachypodium distachyon uncharacterized LOC100839709 (LOC100839709), transcript variant X2, mRNA	--	--	--	--	--	--	--	--	PF00818	Ice nucleation protein repeat	--	--	--	--	GO:0009279	cell outer membrane	--	--
c132599_g1	2620	475602194	EMT25059.1	339	1.07e-31	Putative Myb family transcription factor [Aegilops tauschii]	--	--	--	--	--	--	--	--	--	--	--	--	--	--	--	--	--	--	--	--	--	--	--
c222609_g1	263	475593242	EMT22320.1	120	1.99e-06	Taxadien-5-alpha-ol O-acetyltransferase [Aegilops tauschii]	--	--	--	--	--	--	--	--	--	--	--	--	--	--	--	--	--	--	--	--	--	--	--
c139437_g2	2909	475592759	EMT22183.1	229	3.28e-17	hypothetical protein F775_24009 [Aegilops tauschii]	--	--	--	--	--	--	--	--	--	--	--	--	--	PF01825	GPCR proteolysis site, GPS, motif	--	--	--	--	GO:0016020	membrane	--	--
c101282_g1	2146	475589408	EMT21145.1	1134	9.7e-145	hypothetical protein F775_11442 [Aegilops tauschii]	--	--	--	--	--	--	--	--	--	--	--	--	--	PF00646//PF12937	F-box domain//F-box-like	--	--	GO:0005515	protein binding	--	--	--	--
c135520_g3	690	475589165	EMT21085.1	215	6.2e-19	hypothetical protein F775_03465 [Aegilops tauschii]	242374689	FP095849.1	173	2.03e-83	Phyllostachys edulis cDNA clone: bphyst012m06, full insert sequence	--	--	--	--	--	--	--	--	--	--	--	--	--	--	--	--	--	--
c125769_g1	1723	475587699	EMT20633.1	411	1.04e-41	Long-chain-fatty-acid--CoA ligase 1 [Aegilops tauschii]	--	--	--	--	--	--	--	--	--	--	--	--	--	--	--	--	--	--	--	--	--	--	--
c145739_g1	639	475572072	EMT16407.1	469	4.03e-55	hypothetical protein F775_03749 [Aegilops tauschii]	326513453	AK375772.1	207	2.36e-102	Hordeum vulgare subsp. vulgare mRNA for predicted protein, partial cds, clone: NIASHv3103O23	--	--	--	--	--	--	--	--	--	--	--	--	--	--	--	--	--	--
c122301_g1	1761	475567899	EMT15370.1	140	5.68e-08	hypothetical protein F775_24263 [Aegilops tauschii]	--	--	--	--	--	--	--	--	--	--	--	--	--	--	--	--	--	--	--	--	--	--	--
c105764_g1	1313	475564056	EMT14428.1	175	3.55e-11	DNA replication licensing factor mcm2 [Aegilops tauschii]	669026884	HG670306.1	34	7.37e-06	Triticum aestivum chromosome 3B, genomic scaffold, cultivar Chinese Spring	--	--	--	--	--	--	--	--	--	--	--	--	--	--	--	--	--	--
c117774_g2	1922	475564056	EMT14428.1	442	8.46e-51	DNA replication licensing factor mcm2 [Aegilops tauschii]	--	--	--	--	--	--	--	--	--	--	--	--	--	--	--	--	--	--	--	--	--	--	--
c149027_g3	871	475558978	EMT13237.1	221	8.92e-18	hypothetical protein F775_16989 [Aegilops tauschii]	--	--	--	--	--	--	--	--	--	--	--	--	--	--	--	--	--	--	--	--	--	--	--
c149622_g1	4562	475551637	EMT11681.1	4003	0	hypothetical protein F775_16012 [Aegilops tauschii]	721691915	XM_003579900.2	1044	0	PREDICTED: Brachypodium distachyon uncharacterized LOC100836299 (LOC100836299), mRNA	--	--	--	--	--	--	--	--	PF08911	NUP50 (Nucleoporin 50 kDa)	--	--	--	--	GO:0005643	nuclear pore	--	--
c149547_g1	2790	475540124	EMT09540.1	342	4.04e-63	hypothetical protein F775_15206 [Aegilops tauschii]	--	--	--	--	--	--	--	--	--	--	--	--	--	PF12937//PF00646	F-box-like//F-box domain	--	--	GO:0005515	protein binding	--	--	--	--
c217947_g1	265	475528444	EMT07628.1	218	1.18e-19	Transcription factor bHLH91 [Aegilops tauschii]	--	--	--	--	--	--	--	--	--	--	--	--	--	--	--	--	--	--	--	--	--	--	--
c119845_g2	717	475496784	EMT03935.1	236	1.73e-21	hypothetical protein F775_05175 [Aegilops tauschii]	241990246	AK330588.1	145	7.78e-68	Triticum aestivum cDNA, clone: SET4_N03, cultivar: Chinese Spring	--	--	--	--	--	--	--	--	--	--	--	--	--	--	--	--	--	--
c134367_g2	2569	475496747	EMT03930.1	119	3.06e-08	Putative anion transporter 6, chloroplastic [Aegilops tauschii]	--	--	--	--	--	--	--	--	--	--	--	--	--	--	--	--	--	--	--	--	--	--	--
c147914_g2	1134	475414936	EMT00972.1	986	3.06e-117	CHD3-type chromatin-remodeling factor PICKLE [Aegilops tauschii]	835914824	XM_012848215.1	77	7.92e-30	PREDICTED: Setaria italica uncharacterized LOC101783548 (LOC101783548), mRNA	--	--	--	--	--	--	--	--	--	--	--	--	--	--	--	--	--	--
c151329_g1	2246	475408328	EMT00887.1	356	2.81e-34	hypothetical protein F775_21595 [Aegilops tauschii]	--	--	--	--	--	--	--	--	--	--	--	--	--	PF01342	SAND domain	--	--	GO:0003677	DNA binding	--	--	--	--
c142384_g1	2219	474403141	EMS66243.1	137	1.54e-06	BTB/POZ and MATH domain-containing protein 1 [Triticum urartu]	--	--	--	--	--	--	--	--	--	--	--	--	--	--	--	--	--	--	--	--	--	--	--
c138805_g2	1892	474390988	EMS65331.1	256	8.58e-21	hypothetical protein TRIUR3_27519 [Triticum urartu]	151420553	AK251905.1	178	9.56e-86	Hordeum vulgare subsp. vulgare cDNA clone: FLbaf136k08, mRNA sequence	K17602	YLPM1	YLP motif-containing protein 1	http://www.genome.jp/dbget-bin/www_bget?ko:K17602	--	--	--	--	--	--	--	--	--	--	--	--	--	--
c127844_g1	1191	474385097	EMS64896.1	372	1.84e-37	hypothetical protein TRIUR3_15556 [Triticum urartu]	721623816	XM_010230598.1	138	1.02e-63	PREDICTED: Brachypodium distachyon protein OBERON 3 (LOC100827614), mRNA	--	--	--	--	--	--	--	--	--	--	--	--	--	--	--	--	--	--
c88678_g1	820	474382313	EMS64702.1	223	7.28e-18	tRNA (cytosine(34)-C(5))-methyltransferase [Triticum urartu]	--	--	--	--	--	--	--	--	--	--	--	--	--	--	--	--	--	--	--	--	--	--	--
c120501_g3	389	474320765	EMS62271.1	134	7.2e-08	hypothetical protein TRIUR3_12590 [Triticum urartu]	326515591	AK375847.1	66	3.34e-24	Hordeum vulgare subsp. vulgare mRNA for predicted protein, complete cds, clone: NIASHv3107K23	--	--	--	--	--	--	--	--	--	--	--	--	--	--	--	--	--	--
c137274_g2	2937	474305915	EMS61782.1	1131	5.46e-144	hypothetical protein TRIUR3_23279 [Triticum urartu]>gi|475604886|gb|EMT25870.1| hypothetical protein F775_27169 [Aegilops tauschii]	721655761	XM_003573236.2	626	0	PREDICTED: Brachypodium distachyon uncharacterized LOC100833185 (LOC100833185), mRNA	--	--	--	--	--	--	--	--	PF02485	Core-2/I-Branching enzyme	--	--	GO:0008375	acetylglucosaminyltransferase activity	GO:0016020	membrane	--	--
c116445_g1	598	474222548	EMS59335.1	320	2.56e-46	Disease resistance protein RPP13 [Triticum urartu]	--	--	--	--	--	--	--	--	--	--	--	--	--	--	--	--	--	--	--	--	--	--	--
c144748_g1	453	474207763	EMS58761.1	143	2.11e-09	putative zinc metalloprotease C44B7.11 [Triticum urartu]	--	--	--	--	--	--	--	--	--	--	--	--	--	--	--	--	--	--	--	--	--	--	--
c126839_g2	754	474049258	EMS53605.1	613	1.17e-70	hypothetical protein TRIUR3_29094 [Triticum urartu]	--	--	--	--	--	--	--	--	--	--	--	--	--	--	--	--	--	--	--	--	--	--	--
c118802_g2	709	474008713	EMS52473.1	173	5.58e-13	Vacuolar protein sorting-associated protein 33-like protein [Triticum urartu]	326524799	AK373139.1	111	6.11e-49	Hordeum vulgare subsp. vulgare mRNA for predicted protein, complete cds, clone: NIASHv3022D19	--	--	--	--	--	--	--	--	--	--	--	--	--	--	--	--	--	--
c148258_g2	1583	473895796	EMS48971.1	452	8.78e-49	hypothetical protein TRIUR3_06249 [Triticum urartu]	--	--	--	--	--	--	--	--	--	--	--	--	--	PF13947	Wall-associated receptor kinase galacturonan-binding	--	--	GO:0030247	polysaccharide binding	--	--	--	--
c136981_g2	1834	413951900	AFW84549.1	128	2.14e-06	hypothetical protein ZEAMMB73_861393 [Zea mays]	440577441	FO203448.1	77	1.29e-29	Phyllostachys heterocycla genomic DNA, BAC clone: PH01B001I05, complete sequence	--	--	--	--	--	--	--	--	--	--	--	--	--	--	--	--	--	--
c143348_g3	3186	357167150	XP_003581027.1	269	7.99e-22	PREDICTED: wall-associated receptor kinase 3-like [Brachypodium distachyon]	241989189	AK336168.1	143	4.64e-66	Triticum aestivum cDNA, clone: SET3_G09, cultivar: Chinese Spring	--	--	--	--	--	--	--	--	PF00536//PF07647	SAM domain (Sterile alpha motif)//SAM domain (Sterile alpha motif)	--	--	GO:0005515	protein binding	--	--	--	--
c147201_g1	2780	357141246	XP_003572150.1	1585	0	PREDICTED: uncharacterized protein LOC100832870 [Brachypodium distachyon]	241986784	AK334045.1	651	0	Triticum aestivum cDNA, clone: WT008_P14, cultivar: Chinese Spring	--	--	--	--	--	--	--	--	--	--	--	--	--	--	--	--	--	--
c136411_g1	2380	357137265	XP_003570221.1	242	4.99e-21	PREDICTED: uncharacterized protein LOC100831436 [Brachypodium distachyon]	326520022	AK372739.1	160	1.22e-75	Hordeum vulgare subsp. vulgare mRNA for predicted protein, complete cds, clone: NIASHv3010O09	--	--	--	--	--	--	--	--	--	--	--	--	--	--	--	--	--	--
c146049_g2	1487	357135502	XP_003569348.1	439	1.76e-49	PREDICTED: uncharacterized protein LOC100824079 [Brachypodium distachyon]	721642454	XM_003569300.2	260	1.95e-131	PREDICTED: Brachypodium distachyon uncharacterized LOC100824079 (LOC100824079), mRNA	--	--	--	--	--	--	--	--	--	--	--	--	--	--	--	--	--	--
c146049_g2	1487	357135502	XP_003569348.1	439	1.76e-49	PREDICTED: uncharacterized protein LOC100824079 [Brachypodium distachyon]	721642454	XM_003569300.2	260	1.95e-131	PREDICTED: Brachypodium distachyon uncharacterized LOC100824079 (LOC100824079), mRNA	--	--	--	--	--	--	--	--	--	--	--	--	--	--	--	--	--	--
c147780_g2	1384	357129724	XP_003566511.1	963	3.96e-124	PREDICTED: uncharacterized protein LOC100838889 [Brachypodium distachyon]	721631136	XM_003566463.2	519	0	PREDICTED: Brachypodium distachyon uncharacterized LOC100838889 (LOC100838889), mRNA	--	--	--	--	--	--	--	--	--	--	--	--	--	--	--	--	--	--
c149073_g1	2589	357127571	XP_003565453.1	1868	0	PREDICTED: uncharacterized protein LOC100834893 [Brachypodium distachyon]	241988713	AK335970.1	1015	0	Triticum aestivum cDNA, clone: SET2_O14, cultivar: Chinese Spring	--	--	--	--	--	--	--	--	PF16940	Chloroplast envelope transporter	--	--	--	--	GO:0009507	chloroplast	--	--
c119764_g4	1768	357126159	XP_003564756.1	170	3.16e-11	PREDICTED: RNA-binding protein 24-B-like isoform X2 [Brachypodium distachyon]	669026884	HG670306.1	139	4.27e-64	Triticum aestivum chromosome 3B, genomic scaffold, cultivar Chinese Spring	--	--	--	--	--	--	--	--	--	--	--	--	--	--	--	--	--	--
c134856_g6	921	326533392	BAJ93668.1	954	7.45e-117	predicted protein [Hordeum vulgare subsp. vulgare]	326533391	AK362464.1	323	1.13e-166	Hordeum vulgare subsp. vulgare mRNA for predicted protein, complete cds, clone: NIASHv2005K17	--	--	--	--	--	--	--	--	--	--	--	--	--	--	--	--	--	--
c147558_g1	570	326527919	BAJ89011.1	648	4.9e-80	predicted protein [Hordeum vulgare subsp. vulgare]	326527918	AK357797.1	354	0	Hordeum vulgare subsp. vulgare mRNA for predicted protein, complete cds, clone: NIASHv1062B06	--	--	--	--	--	--	--	--	PF00891	O-methyltransferase	--	--	GO:0008171	O-methyltransferase activity	--	--	--	--
c107135_g1	1248	326526913	BAK00845.1	701	3.94e-85	predicted protein [Hordeum vulgare subsp. vulgare]	721668725	XM_010237833.1	283	2.67e-144	PREDICTED: Brachypodium distachyon nuclear-pore anchor (LOC100825422), transcript variant X2, mRNA	--	--	--	--	--	--	--	--	--	--	--	--	--	--	--	--	--	--
c119894_g1	799	326519803	BAK00274.1	546	8.71e-66	predicted protein [Hordeum vulgare subsp. vulgare]	326519802	AK369072.1	332	9.71e-172	Hordeum vulgare subsp. vulgare mRNA for predicted protein, complete cds, clone: NIASHv2084N19	--	--	--	--	--	--	--	--	--	--	--	--	--	--	--	--	--	--
c120501_g1	1194	326515592	BAK07042.1	631	1.03e-73	predicted protein [Hordeum vulgare subsp. vulgare]	326515591	AK375847.1	197	1.64e-96	Hordeum vulgare subsp. vulgare mRNA for predicted protein, complete cds, clone: NIASHv3107K23	--	--	--	--	--	--	--	--	--	--	--	--	--	--	--	--	--	--
c149306_g1	2558	326514356	BAJ96165.1	1816	0	predicted protein [Hordeum vulgare subsp. vulgare]	326514355	AK364962.1	748	0	Hordeum vulgare subsp. vulgare mRNA for predicted protein, complete cds, clone: NIASHv2029M01	--	--	--	--	--	--	--	--	--	--	--	--	--	--	--	--	--	--
c134027_g2	1781	326502928	BAJ99092.1	1295	8.17e-170	predicted protein, partial [Hordeum vulgare subsp. vulgare]	326525197	AK376674.1	962	0	Hordeum vulgare subsp. vulgare mRNA for predicted protein, complete cds, clone: NIASHv3131D24	--	--	--	--	--	--	--	--	--	--	--	--	--	--	--	--	--	--
c138257_g1	2121	326501328	BAJ98895.1	971	2.78e-121	predicted protein [Hordeum vulgare subsp. vulgare]	326501327	AK367692.1	614	0	Hordeum vulgare subsp. vulgare mRNA for predicted protein, complete cds, clone: NIASHv2060I07	--	--	--	--	--	--	--	--	--	--	--	--	--	--	--	--	--	--
c139348_g5	822	326500512	BAK06345.1	117	5.04e-09	predicted protein [Hordeum vulgare subsp. vulgare]	--	--	--	--	--	--	--	--	--	--	--	--	--	--	--	--	--	--	--	--	--	--	--
c144734_g1	2487	326497497	BAK05838.1	369	5.62e-38	predicted protein, partial [Hordeum vulgare subsp. vulgare]	241986343	AK333604.1	179	3.51e-86	Triticum aestivum cDNA, clone: WT006_O05, cultivar: Chinese Spring	--	--	--	--	--	--	--	--	--	--	--	--	--	--	--	--	--	--
c107176_g1	1112	326496388	BAJ94656.1	564	1.21e-68	predicted protein [Hordeum vulgare subsp. vulgare]>gi|326505526|dbj|BAJ95434.1| predicted protein [Hordeum vulgare subsp. vulgare]	326505525	AK364231.1	291	8.47e-149	Hordeum vulgare subsp. vulgare mRNA for predicted protein, complete cds, clone: NIASHv2022O09	--	--	--	--	--	--	--	--	--	--	--	--	--	--	--	--	--	--
c152565_g2	5694	326495508	BAJ85850.1	2870	0	predicted protein [Hordeum vulgare subsp. vulgare]	326495507	AK354631.1	1418	0	Hordeum vulgare subsp. vulgare mRNA for predicted protein, complete cds, clone: NIASHv1009F03	--	--	--	--	--	--	--	--	PF12682	Flavodoxin	--	--	GO:0010181	FMN binding	--	--	--	--
c127559_g2	2483	326492624	BAJ90168.1	616	2.39e-72	predicted protein, partial [Hordeum vulgare subsp. vulgare]	721626235	XM_003562111.2	324	8.7e-167	PREDICTED: Brachypodium distachyon uncharacterized LOC100836732 (LOC100836732), transcript variant X1, mRNA	--	--	--	--	--	--	--	--	--	--	--	--	--	--	--	--	--	--
c128106_g1	1580	242090069	XP_002440867.1	383	9.13e-40	hypothetical protein SORBIDRAFT_09g009990 [Sorghum bicolor]>gi|241946152|gb|EES19297.1| hypothetical protein SORBIDRAFT_09g009990 [Sorghum bicolor]	--	--	--	--	--	--	--	--	--	--	--	--	--	--	--	--	--	--	--	--	--	--	--
c139672_g1	1583	242089979	XP_002440822.1	298	3.45e-26	hypothetical protein SORBIDRAFT_09g007400 [Sorghum bicolor]>gi|241946107|gb|EES19252.1| hypothetical protein SORBIDRAFT_09g007400 [Sorghum bicolor]	453685375	JX195498.1	122	1.08e-54	Hordeum vulgare microRNA397b-3p miRNA (MIR397b-3p) gene, complete sequence	--	--	--	--	--	--	--	--	--	--	--	--	--	--	--	--	--	--
c112950_g3	3004	242070839	XP_002450696.1	588	3.54e-62	hypothetical protein SORBIDRAFT_05g010901 [Sorghum bicolor]>gi|241936539|gb|EES09684.1| hypothetical protein SORBIDRAFT_05g010901 [Sorghum bicolor]	--	--	--	--	--	--	--	--	--	--	--	--	--	PF00098	Zinc knuckle	--	--	GO:0008270//GO:0003676	zinc ion binding//nucleic acid binding	--	--	--	--
c35892_g1	836	242040281	XP_002467535.1	312	1.53e-29	hypothetical protein SORBIDRAFT_01g029735 [Sorghum bicolor]>gi|241921389|gb|EER94533.1| hypothetical protein SORBIDRAFT_01g029735, partial [Sorghum bicolor]	--	--	--	--	--	--	--	--	--	--	--	--	--	--	--	--	--	--	--	--	--	--	--
c64900_g1	752	226507090	NP_001146456.1	127	2.8e-07	hypothetical protein [Zea mays]>gi|219887325|gb|ACL54037.1| unknown [Zea mays]>gi|414875680|tpg|DAA52811.1| TPA: hypothetical protein ZEAMMB73_441292 [Zea mays]	669026884	HG670306.1	191	2.19e-93	Triticum aestivum chromosome 3B, genomic scaffold, cultivar Chinese Spring	--	--	--	--	--	--	--	--	--	--	--	--	--	--	--	--	--	--
c118828_g1	2150	222637039	EEE67171.1	178	8.79e-13	hypothetical protein OsJ_24258 [Oryza sativa Japonica Group]	--	--	--	--	--	--	--	--	--	--	--	--	--	--	--	--	--	--	--	--	--	--	--
c51563_g1	488	222636417	EEE66549.1	163	7.85e-12	hypothetical protein OsJ_23060 [Oryza sativa Japonica Group]	--	--	--	--	--	--	--	--	--	--	--	--	--	--	--	--	--	--	--	--	--	--	--
c208828_g1	402	218186038	EEC68465.1	197	7.08e-16	hypothetical protein OsI_36699 [Oryza sativa Indica Group]	--	--	--	--	--	--	--	--	--	--	--	--	--	PF15163	Meiosis-expressed	--	--	--	--	GO:0005634	nucleus	--	--
c57901_g1	281	218184030	EEC66457.1	208	7.24e-19	hypothetical protein OsI_32520 [Oryza sativa Indica Group]	--	--	--	--	--	--	--	--	--	--	--	--	--	--	--	--	--	--	--	--	--	--	--
c114334_g1	770	125533822	EAY80370.1	120	3.72e-06	hypothetical protein OsI_35544 [Oryza sativa Indica Group]	--	--	--	--	--	--	--	--	--	--	--	--	--	--	--	--	--	--	--	--	--	--	--
c147231_g2	1557	116309797	CAH66837.1	806	7.28e-98	OSIGBa0148A10.14 [Oryza sativa Indica Group]>gi|116312001|emb|CAJ86358.1| OSIGBa0117N13.2 [Oryza sativa Indica Group]>gi|222629599|gb|EEE61731.1| hypothetical protein OsJ_16249 [Oryza sativa Japonica Group]	721687199	XM_010240877.1	392	0	PREDICTED: Brachypodium distachyon uncharacterized LOC100836796 (LOC100836796), mRNA	--	--	--	--	--	--	--	--	--	--	--	--	--	--	--	--	--	--
c138307_g1	1529	115473387	NP_001060292.1	301	2.98e-30	Os07g0619200, partial [Oryza sativa Japonica Group]>gi|113611828|dbj|BAF22206.1| Os07g0619200, partial [Oryza sativa Japonica Group]	150171738	CU406174.1	122	1.04e-54	Oryza rufipogon (W1943) cDNA clone: ORW1943C005C24, full insert sequence	K02183	CALM	calmodulin	http://www.genome.jp/dbget-bin/www_bget?ko:K02183	--	--	--	--	PF13405//PF13499//PF13833//PF13202//PF00036	EF-hand domain//EF-hand domain pair//EF-hand domain pair//EF hand//EF hand	--	--	GO:0005509	calcium ion binding	--	--	--	--
c116698_g1	2232	77552456	ABA95253.1	356	5.23e-48	retrotransposon protein, putative, Ty3-gypsy subclass [Oryza sativa Japonica Group]	--	--	--	--	--	--	--	--	--	--	--	--	--	PF03073	TspO/MBR family	--	--	--	--	GO:0016021	integral component of membrane	--	--

## Sheet: Additional File 3
Table S13 Statistics of GO enrichment results
GO_accession	Description	Term_type	Over_represented_pValue	DEG_item	Gene_names
GO:0055085	transmembrane transport	biological_process	0.035327	20	c145538_g1,c142704_g2,c130565_g1,c107342_g2,c80771_g1,c128054_g1,c131095_g1,c146982_g1,c131386_g1,c127049_g1,c149228_g1,c135852_g4,c120751_g2,c202809_g1,c23078_g1,c143057_g1,c33393_g1,c150756_g1,c148400_g1,c141047_g1
GO:0019012	virion	cellular_component	0.039449	15	c144403_g1,c150479_g1,c150388_g1,c141113_g1,c151873_g1,c62516_g1,c128360_g3,c127745_g1,c126502_g1,c112374_g3,c107606_g2,c25487_g1,c56316_g1,c204316_g1,c10374_g1
GO:0002376	immune system process	biological_process	0.0018199	9	c142821_g2,c143282_g1,c148060_g1,c62516_g1,c117835_g1,c140983_g3,c115629_g1,c96144_g1,c241417_g1
GO:0006955	immune response	biological_process	0.0069174	7	c148060_g1,c241417_g1,c62516_g1,c142821_g2,c117835_g1,c140983_g3,c96144_g1
GO:0033013	tetrapyrrole metabolic process	biological_process	0.039548	6	c129278_g1,c189358_g1,c152311_g2,c146982_g1,c132041_g2,c28947_g1
GO:0009653	anatomical structure morphogenesis	biological_process	0.042529	6	c117835_g1,c129409_g1,c241417_g1,c127117_g1,c107342_g2,c131293_g1
GO:0006024	glycosaminoglycan biosynthetic process	biological_process	0.003918	5	c185212_g1,c42194_g1,c136979_g5,c146679_g3,c135865_g3
GO:0006000	fructose metabolic process	biological_process	0.0040328	5	c20274_g1,c152298_g2,c151216_g1,c38528_g1,c150087_g1
GO:0006023	aminoglycan biosynthetic process	biological_process	0.004414	5	c136979_g5,c42194_g1,c146679_g3,c135865_g3,c185212_g1
GO:0006013	mannose metabolic process	biological_process	0.0053331	5	c150087_g1,c38528_g1,c151216_g1,c152298_g2,c20274_g1
GO:0042546	cell wall biogenesis	biological_process	0.011246	5	c151518_g2,c185212_g1,c135865_g3,c146679_g3,c42194_g1
GO:0030203	glycosaminoglycan metabolic process	biological_process	0.01261	5	c185212_g1,c136979_g5,c42194_g1,c146679_g3,c135865_g3
GO:0006022	aminoglycan metabolic process	biological_process	0.043048	5	c185212_g1,c42194_g1,c146679_g3,c136979_g5,c135865_g3
GO:0006778	porphyrin-containing compound metabolic process	biological_process	0.046823	5	c129278_g1,c189358_g1,c152311_g2,c132041_g2,c28947_g1
GO:0016810	hydrolase activity, acting on carbon-nitrogen (but not peptide) bonds	molecular_function	0.039186	4	c9390_g1,c42194_g1,c135865_g3,c60221_g1
GO:0009252	peptidoglycan biosynthetic process	biological_process	0.0088716	4	c185212_g1,c146679_g3,c42194_g1,c135865_g3
GO:0044038	cell wall macromolecule biosynthetic process	biological_process	0.010046	4	c146679_g3,c42194_g1,c135865_g3,c185212_g1
GO:0070589	cellular component macromolecule biosynthetic process	biological_process	0.010046	4	c185212_g1,c146679_g3,c42194_g1,c135865_g3
GO:0009273	peptidoglycan-based cell wall biogenesis	biological_process	0.010706	4	c135865_g3,c42194_g1,c146679_g3,c185212_g1
GO:0000270	peptidoglycan metabolic process	biological_process	0.011278	4	c185212_g1,c135865_g3,c146679_g3,c42194_g1
GO:0044036	cell wall macromolecule metabolic process	biological_process	0.029033	4	c135865_g3,c42194_g1,c146679_g3,c185212_g1
GO:0015994	chlorophyll metabolic process	biological_process	0.035638	4	c129278_g1,c189358_g1,c132041_g2,c28947_g1
GO:0016814	hydrolase activity, acting on carbon-nitrogen (but not peptide) bonds, in cyclic amidines	molecular_function	0.0067904	3	c9390_g1,c60221_g1,c42194_g1
GO:0008443	phosphofructokinase activity	molecular_function	0.0085228	3	c152298_g2,c150087_g1,c151216_g1
GO:0019200	carbohydrate kinase activity	molecular_function	0.012502	3	c151216_g1,c150087_g1,c152298_g2
GO:0016861	intramolecular oxidoreductase activity, interconverting aldoses and ketoses	molecular_function	0.029054	3	c20274_g1,c133951_g1,c38528_g1
GO:0016881	acid-amino acid ligase activity	molecular_function	0.031531	3	c127117_g1,c42194_g1,c185212_g1
GO:0005643	nuclear pore	cellular_component	0.0057174	3	c148848_g1,c150479_g1,c149622_g1
GO:0005635	nuclear envelope	cellular_component	0.011923	3	c148848_g1,c150479_g1,c149622_g1
GO:0010038	response to metal ion	biological_process	0.011526	3	c107342_g2,c127117_g1,c151088_g3
GO:0006522	alanine metabolic process	biological_process	0.029469	3	c185212_g1,c42194_g1,c234982_g1
GO:0009078	pyruvate family amino acid metabolic process	biological_process	0.029469	3	c42194_g1,c234982_g1,c185212_g1
GO:0010035	response to inorganic substance	biological_process	0.046064	3	c127117_g1,c151088_g3,c107342_g2
GO:0004807	triose-phosphate isomerase activity	molecular_function	0.013375	2	c38528_g1,c20274_g1
GO:0070851	growth factor receptor binding	molecular_function	0.018048	2	c140983_g3,c62516_g1
GO:0003872	6-phosphofructokinase activity	molecular_function	0.020269	2	c152298_g2,c151216_g1
GO:0008716	D-alanine-D-alanine ligase activity	molecular_function	0.021023	2	c42194_g1,c185212_g1
GO:0016742	hydroxymethyl-, formyl- and related transferase activity	molecular_function	0.031332	2	c42194_g1,c71350_g2
GO:0016857	racemase and epimerase activity, acting on carbohydrates and derivatives	molecular_function	0.035839	2	c150289_g1,c136979_g5
GO:0005319	lipid transporter activity	molecular_function	0.038413	2	c185212_g1,c33069_g1
GO:0008483	transaminase activity	molecular_function	0.048658	2	c187666_g1,c54080_g1
GO:0042720	mitochondrial inner membrane peptidase complex	cellular_component	0.0071652	2	c42194_g1,c149164_g1
GO:0005945	6-phosphofructokinase complex	cellular_component	0.020269	2	c152298_g2,c151216_g1
GO:0043235	receptor complex	cellular_component	0.020734	2	c62516_g1,c140983_g3
GO:0098802	plasma membrane receptor complex	cellular_component	0.020734	2	c140983_g3,c62516_g1
GO:0005732	small nucleolar ribonucleoprotein complex	cellular_component	0.024136	2	c80771_g1,c143968_g2
GO:0034755	iron ion transmembrane transport	biological_process	0.0075995	2	c148400_g1,c80771_g1
GO:1990267	response to transition metal nanoparticle	biological_process	0.014791	2	c127117_g1,c107342_g2
GO:0046144	D-alanine family amino acid metabolic process	biological_process	0.021023	2	c42194_g1,c185212_g1
GO:0046436	D-alanine metabolic process	biological_process	0.021023	2	c185212_g1,c42194_g1
GO:0048308	organelle inheritance	biological_process	0.023849	2	c152606_g1,c107538_g1
GO:0046416	D-amino acid metabolic process	biological_process	0.026189	2	c185212_g1,c42194_g1
GO:0007127	meiosis I	biological_process	0.031658	2	c143282_g1,c115629_g1
GO:0009098	leucine biosynthetic process	biological_process	0.046949	2	c144430_g1,c124901_g1
GO:0007126	meiotic nuclear division	biological_process	0.047527	2	c143282_g1,c115629_g1
GO:1903046	meiotic cell cycle process	biological_process	0.047527	2	c143282_g1,c115629_g1
GO:0007399	nervous system development	biological_process	0.047817	2	c107342_g2,c151216_g1
GO:0009011	starch synthase activity	molecular_function	0.0099869	1	c120585_g1
GO:0050532	2-phosphosulfolactate phosphatase activity	molecular_function	0.014202	1	c150536_g3
GO:0004068	aspartate 1-decarboxylase activity	molecular_function	0.022597	1	c234982_g1
GO:0005134	interleukin-2 receptor binding	molecular_function	0.025785	1	c140983_g3
GO:0008939	nicotinate-nucleotide-dimethylbenzimidazole phosphoribosyltransferase activity	molecular_function	0.038517	1	c132041_g2
GO:0017108	5'-flap endonuclease activity	molecular_function	0.039569	1	c151429_g1
GO:0048256	flap endonuclease activity	molecular_function	0.039569	1	c151429_g1
GO:0005135	interleukin-3 receptor binding	molecular_function	0.039684	1	c62516_g1
GO:0003726	double-stranded RNA adenosine deaminase activity	molecular_function	0.040991	1	c60221_g1
GO:0016984	ribulose-bisphosphate carboxylase activity	molecular_function	0.042659	1	c145538_g1
GO:0016756	glutathione gamma-glutamylcysteinyltransferase activity	molecular_function	0.044249	1	c151088_g3
GO:0004817	cysteine-tRNA ligase activity	molecular_function	0.04534	1	c127049_g1
GO:0004779	sulfate adenylyltransferase activity	molecular_function	0.0462	1	c140850_g1
GO:0004781	sulfate adenylyltransferase (ATP) activity	molecular_function	0.0462	1	c140850_g1
GO:0008527	taste receptor activity	molecular_function	0.049382	1	c116731_g1
GO:0008897	holo-[acyl-carrier-protein] synthase activity	molecular_function	0.049422	1	c105906_g1
GO:0031371	ubiquitin conjugating enzyme complex	cellular_component	0.0062512	1	c127117_g1
GO:0031372	UBC13-MMS2 complex	cellular_component	0.0062512	1	c127117_g1
GO:0005893	interleukin-2 receptor complex	cellular_component	0.025785	1	c140983_g3
GO:0009427	bacterial-type flagellum basal body, distal rod, L ring	cellular_component	0.034967	1	c142262_g1
GO:0044284	mitochondrial crista junction	cellular_component	0.036891	1	c152251_g1
GO:0061617	MICOS complex	cellular_component	0.036891	1	c152251_g1
GO:0005780	extrinsic component of intraperoxisomal membrane	cellular_component	0.037408	1	c107538_g1
GO:0031312	extrinsic component of organelle membrane	cellular_component	0.037408	1	c107538_g1
GO:0033557	Slx1-Slx4 complex	cellular_component	0.039569	1	c151429_g1
GO:0005894	interleukin-3 receptor complex	cellular_component	0.039684	1	c62516_g1
GO:0009426	bacterial-type flagellum basal body, distal rod	cellular_component	0.039903	1	c142262_g1
GO:0009573	chloroplast ribulose bisphosphate carboxylase complex	cellular_component	0.042659	1	c145538_g1
GO:0048492	ribulose bisphosphate carboxylase complex	cellular_component	0.042659	1	c145538_g1
GO:0030694	bacterial-type flagellum basal body, rod	cellular_component	0.043469	1	c142262_g1
GO:0030904	retromer complex	cellular_component	0.045283	1	c122059_g1
GO:0000795	synaptonemal complex	cellular_component	0.046166	1	c143282_g1
GO:0006301	postreplication repair	biological_process	0.0062512	1	c127117_g1
GO:0010039	response to iron ion	biological_process	0.0062512	1	c127117_g1
GO:0035335	peptidyl-tyrosine dephosphorylation	biological_process	0.0080229	1	c127980_g1
GO:0010053	root epidermal cell differentiation	biological_process	0.0097486	1	c127117_g1
GO:0090627	plant epidermal cell differentiation	biological_process	0.0097486	1	c127117_g1
GO:0010015	root morphogenesis	biological_process	0.013223	1	c127117_g1
GO:0006523	alanine biosynthetic process	biological_process	0.022597	1	c234982_g1
GO:0009079	pyruvate family amino acid biosynthetic process	biological_process	0.022597	1	c234982_g1
GO:0033313	meiotic cell cycle checkpoint	biological_process	0.034501	1	c115629_g1
GO:0040020	regulation of meiotic nuclear division	biological_process	0.034501	1	c115629_g1
GO:0045835	negative regulation of meiotic nuclear division	biological_process	0.034501	1	c115629_g1
GO:0051445	regulation of meiotic cell cycle	biological_process	0.034501	1	c115629_g1
GO:0051447	negative regulation of meiotic cell cycle	biological_process	0.034501	1	c115629_g1
GO:0051598	meiotic recombination checkpoint	biological_process	0.034501	1	c115629_g1
GO:0042407	cristae formation	biological_process	0.036891	1	c152251_g1
GO:0045033	peroxisome inheritance	biological_process	0.037408	1	c107538_g1
GO:0021543	pallium development	biological_process	0.038147	1	c151216_g1
GO:0021987	cerebral cortex development	biological_process	0.038147	1	c151216_g1
GO:0007128	meiotic prophase I	biological_process	0.039758	1	c143282_g1
GO:0051324	prophase	biological_process	0.039758	1	c143282_g1
GO:0098762	meiotic cell cycle phase	biological_process	0.039758	1	c143282_g1
GO:0098764	meiosis I cell cycle phase	biological_process	0.039758	1	c143282_g1
GO:0021537	telencephalon development	biological_process	0.040122	1	c151216_g1
GO:0030900	forebrain development	biological_process	0.040122	1	c151216_g1
GO:0007007	inner mitochondrial membrane organization	biological_process	0.042681	1	c152251_g1
GO:0046937	phytochelatin metabolic process	biological_process	0.044249	1	c151088_g3
GO:0046938	phytochelatin biosynthetic process	biological_process	0.044249	1	c151088_g3
GO:0006423	cysteinyl-tRNA aminoacylation	biological_process	0.04534	1	c127049_g1
GO:0007607	obsolete taste perception	biological_process	0.049382	1	c116731_g1
GO:0009593	detection of chemical stimulus	biological_process	0.049382	1	c116731_g1
GO:0050906	detection of stimulus involved in sensory perception	biological_process	0.049382	1	c116731_g1
GO:0050907	detection of chemical stimulus involved in sensory perception	biological_process	0.049382	1	c116731_g1
GO:0050912	detection of chemical stimulus involved in sensory perception of taste	biological_process	0.049382	1	c116731_g1

## Sheet: Additional File 4
Table S14 DEGs in comparsion of VE-BV-UP vs AV-VE-DOWN and VE-BV-DOWN vs AV-VE-UP
Names	gene_id	NR GI	NR ID	NR Score	NR Evalue	NR Description	NT GI	NT ID	NT Evalue	NT Description	KO ID	KO Name	KO Description	Http Link	Swissprot ID	Swissprot Score	Swissprot Evalue	Swissprot Description	PFAM ID	PFAM description	Gene Ontology Biological Pathway	BP Description	Gene Ontology Molecular Function	MF Description	Gene Ontology Cellular Component	CC Description	KOG ID	KOG ID	KOG Description	KOG Description
AV-VE-DOWN VE-BV-UP	c128499_g1	--	--	--	--	--	--	--	--	--	--	--	--	--	--	--	--	--	PF02990	Endomembrane protein 70	--	--	--	--	GO:0016021	integral component of membrane	--	--	--	--
	c116385_g1	--	--	--	--	--	--	--	--	--	--	--	--	--	--	--	--	--	--	--	--	--	--	--	--	--	--	--	--	--
	c126909_g1	--	--	--	--	--	326502575	AK364148.1	8.08591e-33	Hordeum vulgare subsp. vulgare mRNA for predicted protein, complete cds, clone: NIASHv2022C07 >gnl|BL_ORD_ID|10455688 Hordeum vulgare microRNA167h miRNA (MIR167h) gene, complete sequence	--	--	--	--	--	--	--	--	--	--	--	--	--	--	--	--	--	--	--	--
	c132761_g1	--	--	--	--	--	--	--	--	--	--	--	--	--	--	--	--	--	--	--	--	--	--	--	--	--	--	--	--	--
	c117111_g2	473961143	EMS51095.1	356	2.76313e-40	hypothetical protein TRIUR3_06537 [Triticum urartu]	451194	L28009.1	7.29086e-73	WHTWALIA Triticum aestivum (wali6) mRNA, complete cds	--	--	--	--	--	--	--	--	--	--	--	--	--	--	--	--	--	--	--	--
	c109587_g1	475585902	EMT20173.1	716	3.5319e-90	Anthocyanin 3'-O-beta-glucosyltransferase [Aegilops tauschii]	326524016	AK365816.1	3.10162e-121	Hordeum vulgare subsp. vulgare mRNA for predicted protein, complete cds, clone: NIASHv2037P19	--	--	--	--	Q9AT54	347	1.63811e-36	Scopoletin glucosyltransferase OS=Nicotiana tabacum GN=TOGT1 PE=1 SV=1	--	--	--	--	--	--	--	--	--	--	--	--
	c128211_g2	--	--	--	--	--	--	--	--	--	--	--	--	--	--	--	--	--	--	--	--	--	--	--	--	--	--	--	--	--
	c113979_g1	60100224	AAX13281.1	208	3.62034e-16	ethylene-responsive element binding protein 2 [Triticum aestivum]	241985659	AK332920.1	1.5186e-62	Triticum aestivum cDNA, clone: WT005_D07, cultivar: Chinese Spring	--	--	--	--	--	--	--	--	--	--	--	--	--	--	--	--	--	--	--	--
	c111016_g1	357115996	XP_003559771.1	263	1.01298e-23	PREDICTED: E3 ubiquitin-protein ligase Os03g0188200-like [Brachypodium distachyon]	241987720	AK334977.1	6.5413e-87	Triticum aestivum cDNA, clone: WT011_L03, cultivar: Chinese Spring	K16282	RHA2	E3 ubiquitin-protein ligase RHA2	http://www.genome.jp/dbget-bin/www_bget?ko:K16282	--	--	--	--	PF13639//PF12861//PF17123//PF11789//PF12678//PF12906//PF17122//PF14634//PF00628//PF00097	Ring finger domain//Anaphase-promoting complex subunit 11 RING-H2 finger//RING-like zinc finger//Zinc-finger of the MIZ type in Nse subunit//RING-H2 zinc finger//RING-variant domain//Zinc-finger//zinc-RING finger domain//PHD-finger//Zinc finger, C3HC4 type (RING finger)	GO:0016567	protein ubiquitination	GO:0008270//GO:0004842//GO:0005515//GO:0046872	zinc ion binding//ubiquitin-protein transferase activity//protein binding//metal ion binding	GO:0005680	anaphase-promoting complex	KOG0800	KOG0800	FOG: Predicted E3 ubiquitin ligase	FOG: Predicted E3 ubiquitin ligase
	c145904_g5	--	--	--	--	--	--	--	--	--	--	--	--	--	--	--	--	--	--	--	--	--	--	--	--	--	--	--	--	--
	c115996_g2	242078469	XP_002444003.1	379	5.70416e-42	hypothetical protein SORBIDRAFT_07g005670 [Sorghum bicolor]>gi|241940353|gb|EES13498.1| hypothetical protein SORBIDRAFT_07g005670 [Sorghum bicolor]	326518327	AK356978.1	1.08926e-153	Hordeum vulgare subsp. vulgare mRNA for predicted protein, complete cds, clone: NIASHv1043G20	K03921	DESA1	acyl-	http://www.genome.jp/dbget-bin/www_bget?ko:K03921	Q6Z1I5	358	1.84722e-39	Acyl-[acyl-carrier-protein] desaturase 7, chloroplastic OS=Oryza sativa subsp. japonica GN=Os08g0200100 PE=2 SV=1	PF03405	Fatty acid desaturase	GO:0006631//GO:0055114	fatty acid metabolic process//oxidation-reduction process	GO:0045300//GO:0046914	acyl-[acyl-carrier-protein] desaturase activity//transition metal ion binding	GO:0016020	membrane	--	--	--	--
	c117193_g1	224038374	ACN38299.1	471	8.97091e-55	ice recrystallization inhibition protein 4 [Deschampsia antarctica]	224038373	FJ663041.1	7.22959e-124	Deschampsia antarctica ice recrystallization inhibition protein 4 (IRIP4) mRNA, complete cds	--	--	--	--	--	--	--	--	PF00190	Cupin	--	--	GO:0045735	nutrient reservoir activity	--	--	--	--	--	--
	c144999_g3	224038374	ACN38299.1	665	8.0363e-82	ice recrystallization inhibition protein 4 [Deschampsia antarctica]	224038373	FJ663041.1	4.52257e-177	Deschampsia antarctica ice recrystallization inhibition protein 4 (IRIP4) mRNA, complete cds	--	--	--	--	Q9FN37	161	2.21149e-10	Phytosulfokine receptor 2 OS=Arabidopsis thaliana GN=PSKR2 PE=2 SV=1	--	--	--	--	--	--	--	--	--	--	--	--
	c119783_g2	--	--	--	--	--	--	--	--	--	--	--	--	--	--	--	--	--	--	--	--	--	--	--	--	--	--	--	--	--
	c137441_g1	--	--	--	--	--	--	--	--	--	--	--	--	--	--	--	--	--	--	--	--	--	--	--	--	--	--	--	--	--
	c112960_g1	475622243	EMT31805.1	157	2.28354e-10	hypothetical protein F775_52139 [Aegilops tauschii]	--	--	--	--	--	--	--	--	--	--	--	--	--	--	--	--	--	--	--	--	--	--	--	--
	c121304_g1	--	--	--	--	--	--	--	--	--	--	--	--	--	--	--	--	--	--	--	--	--	--	--	--	--	--	--	--	--
	c125012_g3	326524203	BAJ97112.1	304	2.47674e-31	predicted protein [Hordeum vulgare subsp. vulgare]	326487919	AK358586.1	1.59969e-90	Hordeum vulgare subsp. vulgare mRNA for predicted protein, complete cds, clone: NIASHv1079G21	--	--	--	--	Q01595	244	9.6569e-24	Cortical cell-delineating protein OS=Zea mays PE=2 SV=1	PF08119//PF04625	Scorpion acidic alpha-KTx toxin family//DEC-1 protein, N-terminal region	GO:0006810//GO:0009405//GO:0007304	transport//pathogenesis//chorion-containing eggshell formation	GO:0005213//GO:0019870	structural constituent of chorion//potassium channel inhibitor activity	GO:0005576//GO:0042600	extracellular region//chorion	--	--	--	--
	c134846_g1	--	--	--	--	--	--	--	--	--	--	--	--	--	--	--	--	--	--	--	--	--	--	--	--	--	--	--	--	--
	c140679_g2	473957965	EMS51023.1	323	2.21199e-33	hypothetical protein TRIUR3_17723 [Triticum urartu]	--	--	--	--	--	--	--	--	--	--	--	--	PF08926	Domain of unknown function (DUF1908)	GO:0016310//GO:0006468//GO:0009069	phosphorylation//protein phosphorylation//serine family amino acid metabolic process	GO:0000287//GO:0004674//GO:0005524	magnesium ion binding//protein serine/threonine kinase activity//ATP binding	--	--	--	--	--	--
	c113773_g1	--	--	--	--	--	--	--	--	--	--	--	--	--	--	--	--	--	--	--	--	--	--	--	--	--	--	--	--	--
	c121681_g1	670019854	CDJ26576.1	238	6.93755e-22	unnamed protein product [Triticum aestivum]	514742400	XM_004960076.1	5.61265e-50	PREDICTED: Setaria italica ethylene-responsive transcription factor ERF003-like (LOC101757799), mRNA	--	--	--	--	--	--	--	--	--	--	--	--	--	--	--	--	--	--	--	--
	c109929_g1	83267753	ABB99414.1	794	1.99223e-102	FT-like protein [Hordeum vulgare subsp. vulgare]>gi|326522220|dbj|BAK04238.1| predicted protein [Hordeum vulgare subsp. vulgare]	721632782	XM_003565554.2	0	PREDICTED: Brachypodium distachyon protein HEADING DATE 3A-like (LOC100838275), mRNA	K16223	FT	protein FLOWERING LOCUS T	http://www.genome.jp/dbget-bin/www_bget?ko:K16223	Q93WI9	686	5.16337e-87	Protein HEADING DATE 3A OS=Oryza sativa subsp. japonica GN=HD3A PE=1 SV=1	--	--	--	--	--	--	--	--	KOG3346	KOG3346	Phosphatidylethanolamine binding protein	Phosphatidylethanolamine binding protein
	c123859_g1	--	--	--	--	--	--	--	--	--	--	--	--	--	--	--	--	--	--	--	--	--	--	--	--	--	--	--	--	--
	c113390_g1	--	--	--	--	--	--	--	--	--	--	--	--	--	--	--	--	--	--	--	--	--	--	--	--	--	--	--	--	--
	c132647_g1	--	--	--	--	--	--	--	--	--	--	--	--	--	--	--	--	--	--	--	--	--	--	--	--	--	--	--	--	--
	c108893_g1	326502404	BAJ95265.1	540	2.13481e-63	predicted protein [Hordeum vulgare subsp. vulgare]	326502403	AK364062.1	4.1648e-79	Hordeum vulgare subsp. vulgare mRNA for predicted protein, complete cds, clone: NIASHv2021F04	--	--	--	--	--	--	--	--	--	--	--	--	--	--	--	--	--	--	--	--
	c139804_g3	326524159	BAJ97090.1	1295	6.76027e-169	predicted protein [Hordeum vulgare subsp. vulgare]	326524158	AK365887.1	0	Hordeum vulgare subsp. vulgare mRNA for predicted protein, complete cds, clone: NIASHv2038J11	K18696	GDE1	glycerophosphodiester phosphodiesterase	http://www.genome.jp/dbget-bin/www_bget?ko:K18696	Q9FLM1	906	4.18175e-112	Glycerophosphodiester phosphodiesterase GDPD2 OS=Arabidopsis thaliana GN=GDPD2 PE=2 SV=1	PF01780//PF03009	Ribosomal L37ae protein family//Glycerophosphoryl diester phosphodiesterase family	GO:0042254//GO:0006629//GO:0006412	ribosome biogenesis//lipid metabolic process//translation	GO:0008081//GO:0003735	phosphoric diester hydrolase activity//structural constituent of ribosome	GO:0005622//GO:0005840	intracellular//ribosome	KOG2421	KOG2421	Predicted starch-binding protein	Predicted starch-binding protein
	c143217_g4	357165465	XP_003580392.1	642	3.07068e-79	PREDICTED: protein REVEILLE 7-like [Brachypodium distachyon]	326503437	AK355006.1	1.55088e-138	Hordeum vulgare subsp. vulgare mRNA for predicted protein, partial cds, clone: NIASHv1014J06	--	--	--	--	F4K5X6	320	3.4718e-34	Protein REVEILLE 2 OS=Arabidopsis thaliana GN=RVE2 PE=2 SV=1	--	--	--	--	--	--	--	--	--	--	--	--
AV-VE-UP VE-BV-DOWN	c136639_g2	326492239	BAK01903.1	902	3.09465e-115	predicted protein [Hordeum vulgare subsp. vulgare]	326501699	AK371441.1	0	Hordeum vulgare subsp. vulgare mRNA for predicted protein, partial cds, clone: NIASHv2134C12	--	--	--	--	Q6ICB0	296	1.6468e-29	Desumoylating isopeptidase 1 OS=Homo sapiens GN=DESI1 PE=1 SV=1	PF12859	Anaphase-promoting complex subunit 1	--	--	--	--	GO:0005680	anaphase-promoting complex	KOG0324	KOG0324	Uncharacterized conserved protein	Uncharacterized conserved protein
	c143722_g1	115455921	NP_001051561.1	690	9.43239e-89	Os03g0797400 [Oryza sativa Japonica Group]>gi|31126749|gb|AAP44669.1| putative indole-3-glycerol phosphate lyase [Oryza sativa Japonica Group]>gi|108711559|gb|ABF99354.1| Indole-3-glycerol phosphate lyase, chloroplast precursor, putative, expressed [Oryza sativa Japonica Group]>gi|113550032|dbj|BAF13475.1| Os03g0797400 [Oryza sativa Japonica Group]>gi|215704212|dbj|BAG93052.1| unnamed protein pro…	573938938	XM_006651843.1	5.68295e-116	PREDICTED: Oryza brachyantha indole-3-glycerol phosphate lyase, chloroplastic-like (LOC102719945), partial mRNA	K01695	trpA	tryptophan synthase alpha chain	http://www.genome.jp/dbget-bin/www_bget?ko:K01695	P42390	586	1.4565e-76	Indole-3-glycerol phosphate lyase, chloroplastic OS=Zea mays GN=BX1 PE=1 SV=2	PF15202//PF00290	Adipogenin//Tryptophan synthase alpha chain	GO:0006568//GO:0045444//GO:0006952//GO:0009094//GO:0000162//GO:0006571	tryptophan metabolic process//fat cell differentiation//defense response//L-phenylalanine biosynthetic process//tryptophan biosynthetic process//tyrosine biosynthetic process	GO:0016829//GO:0004834	lyase activity//tryptophan synthase activity	GO:0009507	chloroplast	KOG4175	KOG4175	Tryptophan synthase alpha chain	Tryptophan synthase alpha chain
	c124626_g4	--	--	--	--	--	--	--	--	--	--	--	--	--	--	--	--	--	--	--	--	--	--	--	--	--	--	--	--	--
	c144137_g5	--	--	--	--	--	--	--	--	--	--	--	--	--	--	--	--	--	--	--	--	--	--	--	--	--	--	--	--	--
	c139172_g2	226495809	NP_001147199.1	303	5.98833e-29	vesicle transport v-SNARE 13 [Zea mays]>gi|195608410|gb|ACG26035.1| vesicle transport v-SNARE 13 [Zea mays]>gi|223974941|gb|ACN31658.1| unknown [Zea mays]>gi|414880800|tpg|DAA57931.1| TPA: Vesicle transport v-SNARE 13 [Zea mays]	669026884	HG670306.1	8.65137e-81	Triticum aestivum chromosome 3B, genomic scaffold, cultivar Chinese Spring	K08493	VTI1	vesicle transport through interaction with t-SNAREs 1	http://www.genome.jp/dbget-bin/www_bget?ko:K08493	Q9SEL6	245	7.53194e-22	Vesicle transport v-SNARE 11 OS=Arabidopsis thaliana GN=VTI11 PE=1 SV=2	--	--	GO:0006623//GO:0016192	protein targeting to vacuole//vesicle-mediated transport	--	--	GO:0005622//GO:0005886	intracellular//plasma membrane	KOG1666	KOG1666	V-SNARE	V-SNARE
	c130038_g1	475588320	EMT20815.1	392	3.85187e-41	Heat stress transcription factor B-2b [Aegilops tauschii]	763827524	KP063542.1	5.12279e-76	Triticum aestivum heat-responsive transcription factor (HSF-2) gene, complete cds	K09419	HSFF	heat shock transcription factor, other eukaryote	http://www.genome.jp/dbget-bin/www_bget?ko:K09419	Q6Z9C8	255	2.40994e-23	Heat stress transcription factor B-2b OS=Oryza sativa subsp. japonica GN=HSFB2B PE=2 SV=1	PF01021	TYA transposon protein	--	--	GO:0003723	RNA binding	GO:0005737	cytoplasm	--	--	--	--
	c118120_g3	326524107	BAJ97064.1	875	3.52322e-113	predicted protein, partial [Hordeum vulgare subsp. vulgare]	326524106	AK365861.1	0	Hordeum vulgare subsp. vulgare mRNA for predicted protein, partial cds, clone: NIASHv2038G02	--	--	--	--	Q54R82	259	2.37674e-23	Mitogen-activated protein kinase kinase kinase A OS=Dictyostelium discoideum GN=mkkA PE=1 SV=2	PF00069//PF07714	Protein kinase domain//Protein tyrosine kinase	GO:0006468	protein phosphorylation	GO:0005524//GO:0004672	ATP binding//protein kinase activity	--	--	KOG0198	KOG0198	MEKK and related serine/threonine protein kinases	MEKK and related serine/threonine protein kinases
	c135148_g1	--	--	--	--	--	--	--	--	--	--	--	--	--	--	--	--	--	--	--	--	--	--	--	--	--	--	--	--	--
	c152438_g1	475594698	EMT22780.1	408	1.36806e-43	hypothetical protein F775_28925 [Aegilops tauschii]	326521271	AK365636.1	6.25712e-96	Hordeum vulgare subsp. vulgare mRNA for predicted protein, complete cds, clone: NIASHv2035M16	K07025	K07025	putative hydrolase of the HAD superfamily	http://www.genome.jp/dbget-bin/www_bget?ko:K07025	--	--	--	--	--	--	--	--	--	--	--	--	--	--	--	--
	c144319_g1	14485487	CAC42081.1	2272	0	polyamine oxidase [Hordeum vulgare subsp. vulgare]>gi|14488153|emb|CAC42119.1| flavin containing polyamine oxidase [Hordeum vulgare subsp. vulgare]	14485486	AJ298132.1	0	Hordeum vulgare mRNA for polyamine oxidase (bpao2 gene)	K13366	MPAO, PAO1	polyamine oxidase	http://www.genome.jp/dbget-bin/www_bget?ko:K13366	O64411	1965	0	Polyamine oxidase OS=Zea mays GN=PAO PE=1 SV=1	PF01494//PF07992//PF01593//PF01134//PF01266	FAD binding domain//Pyridine nucleotide-disulphide oxidoreductase//Flavin containing amine oxidoreductase//Glucose inhibited division protein A//FAD dependent oxidoreductase	GO:0055114//GO:0008033	oxidation-reduction process//tRNA processing	GO:0050660//GO:0071949//GO:0016491	flavin adenine dinucleotide binding//FAD binding//oxidoreductase activity	--	--	KOG0029	KOG0029	Amine oxidase	Amine oxidase
	c118647_g1	--	--	--	--	--	--	--	--	--	--	--	--	--	--	--	--	--	--	--	--	--	--	--	--	--	--	--	--	--
	c151087_g3	475613259	EMT28703.1	722	5.85823e-87	hypothetical protein F775_52582 [Aegilops tauschii]	151419565	AK250917.1	0	Hordeum vulgare subsp. vulgare cDNA clone: FLbaf98c12, mRNA sequence	--	--	--	--	Q2HIV9	349	1.40411e-35	Transcription factor bHLH35 OS=Arabidopsis thaliana GN=BHLH35 PE=2 SV=1	PF00010	Helix-loop-helix DNA-binding domain	--	--	GO:0046983	protein dimerization activity	--	--	--	--	--	--
	c126740_g1	410443451	AFV67805.1	292	2.31099e-27	WRKY transcript factor 49, partial [Hordeum vulgare]	410443450	JQ806390.1	8.77367e-122	Hordeum vulgare WRKY transcript factor 49 (WRKY49) mRNA, partial cds	--	--	--	--	--	--	--	--	PF03106//PF12884	WRKY DNA -binding domain//Transducer of regulated CREB activity, N terminus	GO:0051289//GO:0006355	protein homotetramerization//regulation of transcription, DNA-templated	GO:0008140//GO:0043565//GO:0003700	cAMP response element binding protein binding//sequence-specific DNA binding//transcription factor activity, sequence-specific DNA binding	GO:0005667	transcription factor complex	--	--	--	--
	c117796_g1	218192030	EEC74457.1	271	4.59815e-28	hypothetical protein OsI_09880 [Oryza sativa Indica Group]	150172480	CU406884.1	1.20113e-59	Oryza rufipogon (W1943) cDNA clone: ORW1943C109L05, full insert sequence	K09419	HSFF	heat shock transcription factor, other eukaryote	http://www.genome.jp/dbget-bin/www_bget?ko:K09419	Q652B0	274	3.21627e-27	Heat stress transcription factor B-2c OS=Oryza sativa subsp. japonica GN=HSFB2C PE=2 SV=1	PF00447	HSF-type DNA-binding	GO:0006355	regulation of transcription, DNA-templated	GO:0043565//GO:0003700	sequence-specific DNA binding//transcription factor activity, sequence-specific DNA binding	GO:0005634//GO:0005667	nucleus//transcription factor complex	KOG0627	KOG0627	Heat shock transcription factor	Heat shock transcription factor
	c127747_g3	--	--	--	--	--	--	--	--	--	--	--	--	--	--	--	--	--	PF00036//PF13202//PF03843//PF13833//PF13499//PF13405	EF hand//EF hand//Outer membrane lipoprotein Slp family//EF-hand domain pair//EF-hand domain pair//EF-hand domain	--	--	GO:0005509	calcium ion binding	GO:0019867	outer membrane	--	--	--	--
	c103114_g1	--	--	--	--	--	--	--	--	--	--	--	--	--	--	--	--	--	--	--	--	--	--	--	--	--	--	--	--	--
	c140748_g1	669029361	CDM83536.1	1258	8.40467e-167	unnamed protein product [Triticum aestivum]	721642952	XM_003566891.2	0	PREDICTED: Brachypodium distachyon DELLA protein SLR1-like (LOC100837983), mRNA	K14494	DELLA	DELLA protein	http://www.genome.jp/dbget-bin/www_bget?ko:K14494	Q9LQT8	759	1.49426e-92	DELLA protein GAI OS=Arabidopsis thaliana GN=GAI PE=1 SV=1	--	--	--	--	--	--	--	--	--	--	--	--
	c98483_g1	475579751	EMT18419.1	1529	0	O-methyltransferase ZRP4 [Aegilops tauschii]	669026884	HG670306.1	0	Triticum aestivum chromosome 3B, genomic scaffold, cultivar Chinese Spring	--	--	--	--	B6VJS4	684	8.24143e-82	Trans-resveratrol di-O-methyltransferase OS=Vitis vinifera GN=ROMT PE=1 SV=2	PF00891//PF08100	O-methyltransferase//Dimerisation domain	--	--	GO:0046983//GO:0008171	protein dimerization activity//O-methyltransferase activity	--	--	--	--	--	--
	c139952_g1	475580508	EMT18621.1	583	9.57903e-66	WRKY transcription factor 55 [Aegilops tauschii]	189014369	EU669662.1	3.38277e-41	Triticum aestivum WRKY32 gene, partial cds	--	--	--	--	--	--	--	--	PF03106	WRKY DNA -binding domain	GO:0006355	regulation of transcription, DNA-templated	GO:0003700//GO:0043565	transcription factor activity, sequence-specific DNA binding//sequence-specific DNA binding	GO:0005667	transcription factor complex	--	--	--	--
	c118629_g1	77553615	ABA96411.1	352	7.09668e-36	retrotransposon protein, putative, unclassified [Oryza sativa Japonica Group]	721608078	XM_003559637.2	2.99058e-64	PREDICTED: Brachypodium distachyon peamaclein-like (LOC100841991), mRNA	--	--	--	--	P86888	137	4.78599e-09	Peamaclein OS=Prunus persica PE=1 SV=1	--	--	--	--	--	--	--	--	--	--	--	--
	c125191_g1	242035485	XP_002465137.1	1322	1.30983e-163	hypothetical protein SORBIDRAFT_01g032610 [Sorghum bicolor]>gi|241918991|gb|EER92135.1| hypothetical protein SORBIDRAFT_01g032610 [Sorghum bicolor]	242035484	XM_002465092.1	1.23744e-142	Sorghum bicolor hypothetical protein, mRNA	K15803	GERD	(-)-germacrene D synthase	http://www.genome.jp/dbget-bin/www_bget?ko:K15803	O49853	588	6.12166e-63	(+)-delta-cadinene synthase isozyme C2 OS=Gossypium arboreum GN=CAD1-C2 PE=2 SV=1	PF03936//PF01397	Terpene synthase family, metal binding domain//Terpene synthase, N-terminal domain	GO:0008152	metabolic process	GO:0000287//GO:0016829//GO:0010333	magnesium ion binding//lyase activity//terpene synthase activity	--	--	--	--	--	--
	c122767_g2	326488305	BAJ93821.1	462	9.386e-55	predicted protein [Hordeum vulgare subsp. vulgare]	326488304	AK362617.1	3.83864e-140	Hordeum vulgare subsp. vulgare mRNA for predicted protein, complete cds, clone: NIASHv2008N17	--	--	--	--	--	--	--	--	--	--	--	--	--	--	--	--	--	--	--	--
	c137403_g1	326533370	BAJ93657.1	413	7.14594e-46	predicted protein, partial [Hordeum vulgare subsp. vulgare]	326533369	AK362453.1	1.09859e-132	Hordeum vulgare subsp. vulgare mRNA for predicted protein, partial cds, clone: NIASHv2005H15	--	--	--	--	--	--	--	--	--	--	--	--	--	--	--	--	--	--	--	--
	c151186_g1	473763932	EMS45882.1	501	1.60395e-54	hypothetical protein TRIUR3_14872 [Triticum urartu]	669026884	HG670306.1	1.12542e-92	Triticum aestivum chromosome 3B, genomic scaffold, cultivar Chinese Spring	--	--	--	--	--	--	--	--	PF00010	Helix-loop-helix DNA-binding domain	--	--	GO:0046983	protein dimerization activity	--	--	--	--	--	--
	c125479_g1	475613259	EMT28703.1	337	4.37356e-36	hypothetical protein F775_52582 [Aegilops tauschii]	151419565	AK250917.1	3.87052e-104	Hordeum vulgare subsp. vulgare cDNA clone: FLbaf98c12, mRNA sequence	--	--	--	--	Q2HIV9	132	1.78167e-08	Transcription factor bHLH35 OS=Arabidopsis thaliana GN=BHLH35 PE=2 SV=1	PF00010	Helix-loop-helix DNA-binding domain	--	--	GO:0046983	protein dimerization activity	--	--	--	--	--	--
	c145366_g1	326499902	BAJ90786.1	610	3.89809e-74	predicted protein [Hordeum vulgare subsp. vulgare]	326499901	AK359577.1	7.47187e-130	Hordeum vulgare subsp. vulgare mRNA for predicted protein, complete cds, clone: NIASHv1099F17	--	--	--	--	C0SVG5	279	1.57442e-26	Protein REVEILLE 5 OS=Arabidopsis thaliana GN=RVE5 PE=2 SV=1	--	--	--	--	--	--	--	--	--	--	--	--
	c120387_g1	326503456	BAJ86234.1	310	6.92524e-32	predicted protein [Hordeum vulgare subsp. vulgare]	721624973	XM_003558612.2	4.70672e-51	PREDICTED: Brachypodium distachyon uncharacterized LOC100832899 (LOC100832899), mRNA	--	--	--	--	--	--	--	--	--	--	--	--	--	--	--	--	--	--	--	--
	c142912_g1	326524191	BAJ97106.1	778	3.49071e-95	predicted protein [Hordeum vulgare subsp. vulgare]	326524190	AK365903.1	1.15165e-164	Hordeum vulgare subsp. vulgare mRNA for predicted protein, complete cds, clone: NIASHv2038M22	--	--	--	--	Q9FIX5	201	6.12194e-16	Transcription factor bHLH92 OS=Arabidopsis thaliana GN=BHLH92 PE=2 SV=1	PF00010//PF08702	Helix-loop-helix DNA-binding domain//Fibrinogen alpha/beta chain family	GO:0030168//GO:0007165//GO:0051258	platelet activation//signal transduction//protein polymerization	GO:0046983//GO:0030674//GO:0005102	protein dimerization activity//protein binding, bridging//receptor binding	GO:0005577	fibrinogen complex	--	--	--	--
	c140008_g1	--	--	--	--	--	--	--	--	--	--	--	--	--	--	--	--	--	--	--	--	--	--	--	--	--	--	--	--	--
	c145621_g1	326523863	BAJ96942.1	330	5.73827e-34	predicted protein, partial [Hordeum vulgare subsp. vulgare]	633020276	KF208549.1	2.46495e-96	Triticum aestivum heat shock factor B1b (HsfB1b) mRNA, complete cds	K09419	HSFF	heat shock transcription factor, other eukaryote	http://www.genome.jp/dbget-bin/www_bget?ko:K09419	Q67TP9	309	7.43834e-30	Heat stress transcription factor B-1 OS=Oryza sativa subsp. japonica GN=HSFB1 PE=2 SV=1	PF00447	HSF-type DNA-binding	GO:0006355	regulation of transcription, DNA-templated	GO:0003700//GO:0043565	transcription factor activity, sequence-specific DNA binding//sequence-specific DNA binding	GO:0005667//GO:0005634	transcription factor complex//nucleus	KOG0627	KOG0627	Heat shock transcription factor	Heat shock transcription factor
	c129680_g1	357113752	XP_003558665.1	301	2.03145e-29	PREDICTED: protein TIFY 10A-like [Brachypodium distachyon]	326531327	AK373818.1	1.16393e-113	Hordeum vulgare subsp. vulgare mRNA for predicted protein, complete cds, clone: NIASHv3044H12	--	--	--	--	--	--	--	--	PF06203	CCT motif	--	--	GO:0005515	protein binding	--	--	--	--	--	--
	c125198_g1	115473733	NP_001060465.1	295	3.40472e-28	Os07g0646800 [Oryza sativa Japonica Group]>gi|22093696|dbj|BAC06990.1| putative glycosyltransferase [Oryza sativa Japonica Group]>gi|50510245|dbj|BAD31451.1| putative glycosyltransferase [Oryza sativa Japonica Group]>gi|113612001|dbj|BAF22379.1| Os07g0646800 [Oryza sativa Japonica Group]>gi|125559384|gb|EAZ04920.1| hypothetical protein OsI_27099 [Oryza sativa Indica Group]>gi|125601306|gb|EAZ4088…	241983630	AK331572.1	9.39173e-68	Triticum aestivum cDNA, clone: WT007_N11, cultivar: Chinese Spring	--	--	--	--	Q9M8J2	288	4.19222e-28	Probable galacturonosyltransferase-like 4 OS=Arabidopsis thaliana GN=GATL4 PE=2 SV=1	PF01501	Glycosyl transferase family 8	--	--	GO:0016757	transferase activity, transferring glycosyl groups	GO:0009536	plastid	--	--	--	--
	c139407_g2	357141563	XP_003572269.1	462	7.09497e-52	PREDICTED: serine/threonine-protein kinase At5g01020-like [Brachypodium distachyon]	--	--	--	--	--	--	--	--	Q9CAH1	130	1.73222e-07	Putative receptor-like protein kinase At1g72540 OS=Arabidopsis thaliana GN=At1g72540 PE=2 SV=1	PF01920	Prefoldin subunit	GO:0006457	protein folding	GO:0051082	unfolded protein binding	GO:0016272	prefoldin complex	--	--	--	--
	c145046_g1	115462993	NP_001055096.1	814	1.02339e-140	Os05g0287800 [Oryza sativa Japonica Group]>gi|113578647|dbj|BAF17010.1| Os05g0287800 [Oryza sativa Japonica Group]>gi|215701231|dbj|BAG92655.1| unnamed protein product [Oryza sativa Japonica Group]>gi|226235510|dbj|BAH47706.1| unknown protein [Oryza sativa Japonica Group]	721639279	XM_003568636.2	0	PREDICTED: Brachypodium distachyon phosphatidylinositol:ceramide inositolphosphotransferase-like (LOC100828690), transcript variant X1, mRNA	--	--	--	--	Q5N7A7	690	1.52709e-109	Phosphatidylinositol:ceramide inositolphosphotransferase OS=Oryza sativa subsp. japonica GN=ERH1 PE=2 SV=1	PF04922	DIE2/ALG10 family	GO:0030148//GO:0006488	sphingolipid biosynthetic process//dolichol-linked oligosaccharide biosynthetic process	GO:0045140//GO:0004583	inositol phosphoceramide synthase activity//dolichyl-phosphate-glucose-glycolipid alpha-glucosyltransferase activity	GO:0016020//GO:0005789	membrane//endoplasmic reticulum membrane	--	--	--	--
	c138126_g1	--	--	--	--	--	--	--	--	--	--	--	--	--	--	--	--	--	PF15149	Cation channel sperm-associated protein subunit beta protein family	--	--	--	--	GO:0036128	CatSper complex	--	--	--	--
	c139950_g1	353167263	AEQ67396.1	400	2.39871e-43	RING finger protein [Triticum aestivum]	353167262	JN661690.1	1.2121e-108	Triticum aestivum RING finger protein (RHA2b) mRNA, complete cds	--	--	--	--	--	--	--	--	PF17123//PF14634//PF00097//PF12861//PF12906//PF13639//PF12678	RING-like zinc finger//zinc-RING finger domain//Zinc finger, C3HC4 type (RING finger)//Anaphase-promoting complex subunit 11 RING-H2 finger//RING-variant domain//Ring finger domain//RING-H2 zinc finger	GO:0016567	protein ubiquitination	GO:0004842//GO:0008270//GO:0046872//GO:0005515	ubiquitin-protein transferase activity//zinc ion binding//metal ion binding//protein binding	GO:0005680	anaphase-promoting complex	KOG0800	KOG0800	FOG: Predicted E3 ubiquitin ligase	FOG: Predicted E3 ubiquitin ligase
	c138459_g2	721660935	XP_010235039.1	581	3.70277e-62	PREDICTED: lysine-specific demethylase JMJ706 [Brachypodium distachyon]	721660934	XM_010236737.1	0	PREDICTED: Brachypodium distachyon lysine-specific demethylase JMJ706 (LOC100823075), mRNA	--	--	--	--	Q336N8	395	9.33999e-39	Lysine-specific demethylase JMJ706 OS=Oryza sativa subsp. japonica GN=JMJ706 PE=2 SV=1	--	--	--	--	--	--	--	--	--	--	--	--
	c117022_g1	--	--	--	--	--	--	--	--	--	--	--	--	--	--	--	--	--	--	--	--	--	--	--	--	--	--	--	--	--
	c131969_g1	475619637	EMT30832.1	124	1.35804e-06	hypothetical protein F775_31739 [Aegilops tauschii]	669026884	HG670306.1	7.83991e-30	Triticum aestivum chromosome 3B, genomic scaffold, cultivar Chinese Spring	--	--	--	--	--	--	--	--	--	--	--	--	--	--	--	--	--	--	--	--
	c146170_g1	326488423	BAJ93880.1	1589	0	predicted protein [Hordeum vulgare subsp. vulgare]	326488422	AK362676.1	0	Hordeum vulgare subsp. vulgare mRNA for predicted protein, complete cds, clone: NIASHv2009F10	--	--	--	--	Q9LTC0	963	4.09567e-120	Probable receptor-like protein kinase At5g47070 OS=Arabidopsis thaliana GN=At5g47070 PE=1 SV=1	PF07714//PF00069	Protein tyrosine kinase//Protein kinase domain	GO:0006468	protein phosphorylation	GO:0004672//GO:0005524	protein kinase activity//ATP binding	--	--	--	--	--	--
	c123069_g2	197309478	ACH61090.1	534	3.53156e-67	heat shock protein 70 kDa, partial [Pseudotsuga macrocarpa]	326525173	AK376662.1	2.95964e-143	Hordeum vulgare subsp. vulgare mRNA for predicted protein, complete cds, clone: NIASHv3130O01	K03283	HSPA1_8	heat shock 70kDa protein 1/8	http://www.genome.jp/dbget-bin/www_bget?ko:K03283	P26413	544	2.4958e-65	Heat shock 70 kDa protein OS=Glycine max GN=HSP70 PE=3 SV=1	--	--	--	--	--	--	--	--	KOG0101	KOG0101	Molecular chaperones HSP70/HSC70, HSP70 superfamily	Molecular chaperones HSP70/HSC70, HSP70 superfamily
	c116078_g1	326510995	BAJ91845.1	256	4.72006e-35	predicted protein [Hordeum vulgare subsp. vulgare]	326510994	AK360636.1	1.90341e-79	Hordeum vulgare subsp. vulgare mRNA for predicted protein, complete cds, clone: NIASHv1122F10	K13993	HSP20	HSP20 family protein	http://www.genome.jp/dbget-bin/www_bget?ko:K13993	Q6K7E9	237	9.3305e-33	18.6 kDa class III heat shock protein OS=Oryza sativa subsp. japonica GN=HSP18.6 PE=2 SV=1	--	--	--	--	--	--	--	--	--	--	--	--
	c125398_g2	669031643	CDM86741.1	227	1.48226e-20	unnamed protein product [Triticum aestivum]	566081843	KC588870.1	1.2611e-31	Puccinellia maritima clone Pm25 microsatellite sequence	--	--	--	--	--	--	--	--	--	--	--	--	--	--	--	--	--	--	--	--
	c120188_g1	473961452	EMS51135.1	805	7.14873e-101	Heat shock cognate 70 kDa protein [Triticum urartu]	188011547	EU541356.1	0	Dactylis glomerata heat-shock protein 70 (Hsp70) mRNA, complete cds	K03283	HSPA1_8	heat shock 70kDa protein 1/8	http://www.genome.jp/dbget-bin/www_bget?ko:K03283	P09189	776	6.33223e-97	Heat shock cognate 70 kDa protein OS=Petunia hybrida GN=HSP70 PE=2 SV=1	PF01968//PF06723	Hydantoinase/oxoprolinase//MreB/Mbl protein	GO:0000902	cell morphogenesis	GO:0016787	hydrolase activity	--	--	KOG0101	KOG0101	Molecular chaperones HSP70/HSC70, HSP70 superfamily	Molecular chaperones HSP70/HSC70, HSP70 superfamily
	c141547_g2	474159258	EMS57212.1	294	2.2821e-29	Calcium-dependent protein kinase 16 [Triticum urartu]	326521869	AK372866.1	8.57149e-69	Hordeum vulgare subsp. vulgare mRNA for predicted protein, partial cds, clone: NIASHv3014I21	K13412	CPK	calcium-dependent protein kinase	http://www.genome.jp/dbget-bin/www_bget?ko:K13412	Q9FKW4	296	2.20745e-28	Calcium-dependent protein kinase 28 OS=Arabidopsis thaliana GN=CPK28 PE=1 SV=1	PF00069//PF07714	Protein kinase domain//Protein tyrosine kinase	GO:0006468	protein phosphorylation	GO:0005524//GO:0004672	ATP binding//protein kinase activity	--	--	KOG0032	KOG0032	Ca2+/calmodulin-dependent protein kinase, EF-Hand protein superfamily	Ca2+/calmodulin-dependent protein kinase, EF-Hand protein superfamily
	c141547_g1	357146083	XP_003573870.1	1906	0	PREDICTED: calcium-dependent protein kinase 16-like isoform X2 [Brachypodium distachyon]	721652290	XM_003573822.2	0	PREDICTED: Brachypodium distachyon calcium-dependent protein kinase 16-like (LOC100831655), transcript variant X2, mRNA	K13412	CPK	calcium-dependent protein kinase	http://www.genome.jp/dbget-bin/www_bget?ko:K13412	Q7XJR9	1692	0	Calcium-dependent protein kinase 16 OS=Arabidopsis thaliana GN=CPK16 PE=3 SV=1	PF06293//PF00036//PF07714//PF13833//PF13405//PF00404//PF10591//PF13202//PF00367//PF13499//PF00069	Lipopolysaccharide kinase (Kdo/WaaP) family//EF hand//Protein tyrosine kinase//EF-hand domain pair//EF-hand domain//Dockerin type I repeat//Secreted protein acidic and rich in cysteine Ca binding region//EF hand//phosphotransferase system, EIIB//EF-hand domain pair//Protein kinase domain	GO:0007165//GO:0008643//GO:0006468//GO:0005975	signal transduction//carbohydrate transport//protein phosphorylation//carbohydrate metabolic process	GO:0004553//GO:0016773//GO:0005524//GO:0004672//GO:0008982//GO:0005509	hydrolase activity, hydrolyzing O-glycosyl compounds//phosphotransferase activity, alcohol group as acceptor//ATP binding//protein kinase activity//protein-N(PI)-phosphohistidine-sugar phosphotransferase activity//calcium ion binding	GO:0016020//GO:0005578//GO:0009357	membrane//proteinaceous extracellular matrix//protein-N(PI)-phosphohistidine-sugar phosphotransferase complex	KOG0032	KOG0032	Ca2+/calmodulin-dependent protein kinase, EF-Hand protein superfamily	Ca2+/calmodulin-dependent protein kinase, EF-Hand protein superfamily
	c125744_g2	326525565	BAJ88829.1	1469	0	predicted protein [Hordeum vulgare subsp. vulgare]	326527788	AK357753.1	0	Hordeum vulgare subsp. vulgare mRNA for predicted protein, complete cds, clone: NIASHv1061C19	--	--	--	--	Q9ZUX1	1019	1.14979e-131	Cytochrome P450 94C1 OS=Arabidopsis thaliana GN=CYP94C1 PE=2 SV=1	PF00067	Cytochrome P450	GO:0055114	oxidation-reduction process	GO:0020037//GO:0016705//GO:0005506	heme binding//oxidoreductase activity, acting on paired donors, with incorporation or reduction of molecular oxygen//iron ion binding	--	--	KOG0157	KOG0157	Cytochrome P450 CYP4/CYP19/CYP26 subfamilies	Cytochrome P450 CYP4/CYP19/CYP26 subfamilies
	c137178_g1	116310031	CAH67055.1	490	3.84793e-54	OSIGBa0127A14.7 [Oryza sativa Indica Group]	721693749	XM_003580309.2	8.49206e-142	PREDICTED: Brachypodium distachyon ethylene-responsive transcription factor ERF025 (LOC100832405), mRNA	--	--	--	--	Q9FJ90	271	7.52985e-25	Ethylene-responsive transcription factor ERF025 OS=Arabidopsis thaliana GN=ERF025 PE=2 SV=1	PF01754//PF00847	A20-like zinc finger//AP2 domain	GO:0006355	regulation of transcription, DNA-templated	GO:0008270//GO:0003700//GO:0003677	zinc ion binding//transcription factor activity, sequence-specific DNA binding//DNA binding	GO:0005667	transcription factor complex	--	--	--	--
	c131708_g3	721625001	XP_003558666.2	132	5.08856e-08	PREDICTED: uncharacterized protein LOC100834743 [Brachypodium distachyon]	242383117	FP097314.1	3.40628e-30	Phyllostachys edulis cDNA clone: bphyem122g05, full insert sequence	--	--	--	--	--	--	--	--	--	--	--	--	--	--	--	--	--	--	--	--
	c147465_g1	326488361	BAJ93849.1	923	3.67422e-117	predicted protein [Hordeum vulgare subsp. vulgare]	721625910	XM_003558794.2	0	PREDICTED: Brachypodium distachyon uncharacterized LOC100836692 (LOC100836692), mRNA	--	--	--	--	--	--	--	--	PF00515//PF13414//PF13181	Tetratricopeptide repeat//TPR repeat//Tetratricopeptide repeat	--	--	GO:0005515	protein binding	--	--	--	--	--	--
	c129764_g1	475539191	EMT09361.1	187	7.88669e-16	hypothetical protein F775_19275 [Aegilops tauschii]	326489764	AK370664.1	4.60359e-35	Hordeum vulgare subsp. vulgare mRNA for predicted protein, complete cds, clone: NIASHv2114C08	--	--	--	--	--	--	--	--	--	--	--	--	--	--	--	--	--	--	--	--
	c94421_g1	--	--	--	--	--	--	--	--	--	--	--	--	--	--	--	--	--	--	--	--	--	--	--	--	--	--	--	--	--
	c139034_g1	721650966	XP_003567029.2	1003	1.4582e-131	PREDICTED: mitogen-activated protein kinase kinase kinase 3-like [Brachypodium distachyon]	669026884	HG670306.1	0	Triticum aestivum chromosome 3B, genomic scaffold, cultivar Chinese Spring	--	--	--	--	Q9FZ36	356	7.31444e-37	Mitogen-activated protein kinase kinase kinase 2 OS=Arabidopsis thaliana GN=ANP2 PE=2 SV=1	PF00069//PF07714	Protein kinase domain//Protein tyrosine kinase	GO:0006468	protein phosphorylation	GO:0005524//GO:0004672	ATP binding//protein kinase activity	--	--	KOG0198	KOG0198	MEKK and related serine/threonine protein kinases	MEKK and related serine/threonine protein kinases
	c134302_g1	475593458	EMT22391.1	367	4.88118e-39	hypothetical protein F775_04113 [Aegilops tauschii]	326490919	AK358916.1	4.29962e-83	Hordeum vulgare subsp. vulgare mRNA for predicted protein, complete cds, clone: NIASHv1085K15	--	--	--	--	--	--	--	--	PF06203	CCT motif	--	--	GO:0005515	protein binding	--	--	--	--	--	--
	c145992_g1	357115568	XP_003559560.1	215	4.22804e-17	PREDICTED: uncharacterized protein LOC100821972 [Brachypodium distachyon]	242388776	FP100206.1	2.29307e-59	Phyllostachys edulis cDNA clone: bphylf053h07, full insert sequence	--	--	--	--	--	--	--	--	--	--	--	--	--	--	--	--	--	--	--	--
	c131708_g5	721625001	XP_003558666.2	165	4.71595e-12	PREDICTED: uncharacterized protein LOC100834743 [Brachypodium distachyon]	151421289	AK248273.1	8.46888e-28	Hordeum vulgare subsp. vulgare cDNA clone: FLbaf23o01, mRNA sequence	--	--	--	--	--	--	--	--	--	--	--	--	--	--	--	--	--	--	--	--
	c133785_g3	--	--	--	--	--	--	--	--	--	--	--	--	--	--	--	--	--	--	--	--	--	--	--	--	--	--	--	--	--
	c120732_g1	670388418	XP_008674694.1	931	1.64387e-120	PREDICTED: galactolipase DONGLE, chloroplastic-like [Zea mays]>gi|414879184|tpg|DAA56315.1| TPA: hypothetical protein ZEAMMB73_828118 [Zea mays]	669026884	HG670306.1	0	Triticum aestivum chromosome 3B, genomic scaffold, cultivar Chinese Spring	--	--	--	--	Q9MA46	600	8.4793e-72	Galactolipase DONGLE, chloroplastic OS=Arabidopsis thaliana GN=DGL PE=1 SV=1	PF01764	Lipase (class 3)	GO:0006629	lipid metabolic process	--	--	--	--	--	--	--	--
	c132359_g2	514736456	XP_004958415.1	333	7.24712e-34	PREDICTED: E3 ubiquitin-protein ligase CIP8 [Setaria italica]	326493607	AK354046.1	5.16911e-102	Hordeum vulgare subsp. vulgare mRNA for predicted protein, complete cds, clone: NIASHv1004K08	--	--	--	--	Q8LPN7	208	9.152e-17	E3 ubiquitin-protein ligase RING1-like OS=Arabidopsis thaliana GN=At3g19950 PE=1 SV=1	PF00097//PF17123//PF14634//PF12861//PF12906//PF13639//PF12678	Zinc finger, C3HC4 type (RING finger)//RING-like zinc finger//zinc-RING finger domain//Anaphase-promoting complex subunit 11 RING-H2 finger//RING-variant domain//Ring finger domain//RING-H2 zinc finger	GO:0016567	protein ubiquitination	GO:0008270//GO:0004842//GO:0005515//GO:0046872	zinc ion binding//ubiquitin-protein transferase activity//protein binding//metal ion binding	GO:0005680	anaphase-promoting complex	KOG0800	KOG0800	FOG: Predicted E3 ubiquitin ligase	FOG: Predicted E3 ubiquitin ligase
	c131188_g1	721689198	XP_010239657.1	359	1.64801e-34	PREDICTED: beta-eudesmol synthase-like isoform X3 [Brachypodium distachyon]	--	--	--	--	--	--	--	--	Q43714	150	6.31524e-09	(+)-delta-cadinene synthase isozyme A OS=Gossypium arboreum GN=CAD1-A PE=2 SV=1	PF03936//PF04785	Terpene synthase family, metal binding domain//Rhabdovirus matrix protein M2	GO:0016032	viral process	GO:0010333//GO:0016829//GO:0000287	terpene synthase activity//lyase activity//magnesium ion binding	GO:0019031	viral envelope	--	--	--	--
	c133513_g1	475502054	EMT04396.1	183	1.98213e-14	Putative WRKY transcription factor 40 [Aegilops tauschii]	394997084	JX047374.1	1.39674e-44	Triticum aestivum WRKY79 transcription factor (WRKY79) mRNA, complete cds	--	--	--	--	--	--	--	--	--	--	--	--	--	--	--	--	--	--	--	--
	c120751_g2	357165354	XP_003580355.1	454	1.76868e-48	PREDICTED: MATE efflux family protein 5-like [Brachypodium distachyon]	721693743	XM_003580307.2	1.7391e-135	PREDICTED: Brachypodium distachyon MATE efflux family protein 5-like (LOC100831696), mRNA	K03327	TC.MATE, SLC47A, norM, mdtK, dinF	multidrug resistance protein, MATE family	http://www.genome.jp/dbget-bin/www_bget?ko:K03327	--	--	--	--	PF16320//PF01554	Ribosomal protein L7/L12 dimerisation domain//MatE	GO:0042254//GO:0006855//GO:0006810//GO:0015893//GO:0055085//GO:0006412	ribosome biogenesis//drug transmembrane transport//transport//drug transport//transmembrane transport//translation	GO:0015297//GO:0015238//GO:0003735	antiporter activity//drug transmembrane transporter activity//structural constituent of ribosome	GO:0005840//GO:0016020//GO:0005622	ribosome//membrane//intracellular	--	--	--	--
	c148306_g1	326515028	BAJ99875.1	2722	0	predicted protein, partial [Hordeum vulgare subsp. vulgare]	326515027	AK368672.1	0	Hordeum vulgare subsp. vulgare mRNA for predicted protein, partial cds, clone: NIASHv2077N08	--	--	--	--	Q336N8	2553	0	Lysine-specific demethylase JMJ706 OS=Oryza sativa subsp. japonica GN=JMJ706 PE=2 SV=1	--	--	--	--	--	--	--	--	KOG1246	KOG1246	DNA-binding protein jumonji/RBP2/SMCY, contains JmjC domain	DNA-binding protein jumonji/RBP2/SMCY, contains JmjC domain
	c108403_g1	326529295	BAK01041.1	530	3.1091e-60	predicted protein [Hordeum vulgare subsp. vulgare]	326529294	AK369840.1	4.08353e-123	Hordeum vulgare subsp. vulgare mRNA for predicted protein, complete cds, clone: NIASHv2099J06	K06269	PPP1C	serine/threonine-protein phosphatase PP1 catalytic subunit	http://www.genome.jp/dbget-bin/www_bget?ko:K06269	Q8MJ46	434	2.81711e-47	Serine/threonine-protein phosphatase PP1-gamma catalytic subunit OS=Canis familiaris GN=PPP1CC PE=2 SV=1	PF00149	Calcineurin-like phosphoesterase	--	--	GO:0016787	hydrolase activity	--	--	KOG0374	KOG0374	Serine/threonine specific protein phosphatase PP1, catalytic subunit	Serine/threonine specific protein phosphatase PP1, catalytic subunit
	c135579_g2	112145418	ABI13413.1	576	6.44104e-88	WRKY transcription factor 23, partial [Hordeum vulgare subsp. vulgare]	326522990	AK357327.1	0	Hordeum vulgare subsp. vulgare mRNA for predicted protein, partial cds, clone: NIASHv1050N13	--	--	--	--	Q9C5T4	296	8.02486e-29	WRKY transcription factor 18 OS=Arabidopsis thaliana GN=WRKY18 PE=1 SV=2	PF00228//PF00658	Bowman-Birk serine protease inhibitor family//Poly-adenylate binding protein, unique domain	--	--	GO:0004867//GO:0003723	serine-type endopeptidase inhibitor activity//RNA binding	GO:0005576	extracellular region	--	--	--	--
	c115753_g1	326510291	BAJ87362.1	386	5.95136e-42	predicted protein [Hordeum vulgare subsp. vulgare]	721680339	XM_003578128.2	1.96066e-60	PREDICTED: Brachypodium distachyon protein TIFY 10A (LOC100829745), mRNA	--	--	--	--	Q9C9E3	136	5.6719e-08	Protein TIFY 11B OS=Arabidopsis thaliana GN=TIFY11B PE=1 SV=1	--	--	--	--	--	--	--	--	--	--	--	--
	c141446_g1	326502682	BAJ98969.1	335	9.83004e-35	predicted protein [Hordeum vulgare subsp. vulgare]	326502681	AK367766.1	5.95511e-86	Hordeum vulgare subsp. vulgare mRNA for predicted protein, complete cds, clone: NIASHv2061L05	--	--	--	--	Q9SAG8	133	4.91516e-08	Chaperone protein dnaJ 8, chloroplastic OS=Arabidopsis thaliana GN=ATJ8 PE=2 SV=1	--	--	--	--	--	--	--	--	KOG0712	KOG0712	Molecular chaperone (DnaJ superfamily)	Molecular chaperone (DnaJ superfamily)
	c125136_g1	514808704	XP_004979188.1	1732	0	PREDICTED: galactolipase DONGLE, chloroplastic-like [Setaria italica]	721677063	XM_003577566.2	0	PREDICTED: Brachypodium distachyon galactolipase DONGLE, chloroplastic-like (LOC100835052), mRNA	--	--	--	--	Q9MA46	1059	1.25846e-136	Galactolipase DONGLE, chloroplastic OS=Arabidopsis thaliana GN=DGL PE=1 SV=1	PF07819//PF00975//PF01764	PGAP1-like protein//Thioesterase domain//Lipase (class 3)	GO:0006505//GO:0006629//GO:0006886//GO:0009058	GPI anchor metabolic process//lipid metabolic process//intracellular protein transport//biosynthetic process	GO:0016788	hydrolase activity, acting on ester bonds	--	--	--	--	--	--
	c125590_g1	--	--	--	--	--	151418319	AK249671.1	4.79129e-06	Hordeum vulgare subsp. vulgare cDNA clone: FLbaf38g03, mRNA sequence	--	--	--	--	--	--	--	--	--	--	--	--	--	--	--	--	--	--	--	--
	c116622_g1	--	--	--	--	--	--	--	--	--	--	--	--	--	--	--	--	--	--	--	--	--	--	--	--	--	--	--	--	--
	c148432_g1	357138191	XP_003570681.1	2085	0	PREDICTED: formin-like protein 16 [Brachypodium distachyon]	721668776	XM_003570633.2	0	PREDICTED: Brachypodium distachyon formin-like protein 16 (LOC100842555), mRNA	--	--	--	--	A3AB67	1928	0	Formin-like protein 16 OS=Oryza sativa subsp. japonica GN=FH16 PE=2 SV=1	--	--	--	--	--	--	--	--	KOG1922	KOG1922	Rho GTPase effector BNI1 and related formins	Rho GTPase effector BNI1 and related formins
	c139759_g2	474443859	EMS68526.1	1815	0	MATE efflux family protein 9 [Triticum urartu]	32129005	BT009454.1	0	Triticum aestivum clone wlp1c.pk002.o21:fis, full insert mRNA sequence	K03327	TC.MATE, SLC47A, norM, mdtK, dinF	multidrug resistance protein, MATE family	http://www.genome.jp/dbget-bin/www_bget?ko:K03327	Q8RWF5	501	1.67258e-53	MATE efflux family protein 9 OS=Arabidopsis thaliana GN=DTXL5 PE=2 SV=1	PF01554	MatE	GO:0006810//GO:0006855//GO:0055085//GO:0015893	transport//drug transmembrane transport//transmembrane transport//drug transport	GO:0015297//GO:0015238	antiporter activity//drug transmembrane transporter activity	GO:0016020	membrane	KOG1347	KOG1347	Uncharacterized membrane protein, predicted efflux pump	Uncharacterized membrane protein, predicted efflux pump
	c134956_g1	--	--	--	--	--	721666044	XM_003569962.2	7.82784e-59	PREDICTED: Brachypodium distachyon ethylene-responsive transcription factor 1-like (LOC100844374), mRNA	--	--	--	--	--	--	--	--	--	--	--	--	--	--	--	--	--	--	--	--
	c135140_g1	474175700	EMS57773.1	641	2.41366e-77	F-box protein SKIP27 [Triticum urartu]	721611267	XM_003562866.2	8.84826e-111	PREDICTED: Brachypodium distachyon F-box protein SKIP27-like (LOC100841708), mRNA	--	--	--	--	O65416	153	5.09119e-10	F-box protein SKIP27 OS=Arabidopsis thaliana GN=SKIP27 PE=1 SV=2	PF15001//PF00646//PF15966//PF12937	AP-5 complex subunit sigma-1//F-box domain//F-box//F-box-like	GO:0016197//GO:0000724	endosomal transport//double-strand break repair via homologous recombination	GO:0005515	protein binding	GO:0030119	AP-type membrane coat adaptor complex	--	--	--	--
	c135905_g2	326493950	BAJ85437.1	619	3.09829e-75	predicted protein, partial [Hordeum vulgare subsp. vulgare]	669026884	HG670306.1	5.64201e-124	Triticum aestivum chromosome 3B, genomic scaffold, cultivar Chinese Spring	--	--	--	--	O22042	187	1.50133e-14	Mitogen-activated protein kinase kinase kinase 3 OS=Arabidopsis thaliana GN=ANP3 PE=1 SV=1	PF00069	Protein kinase domain	GO:0006468	protein phosphorylation	GO:0004672//GO:0005524	protein kinase activity//ATP binding	--	--	KOG0198	KOG0198	MEKK and related serine/threonine protein kinases	MEKK and related serine/threonine protein kinases
	c124735_g1	474317318	EMS62153.1	145	1.37069e-07	NAC domain-containing protein 74 [Triticum urartu]	--	--	--	--	--	--	--	--	Q7GCL7	133	5.10627e-07	NAC domain-containing protein 74 OS=Oryza sativa subsp. japonica GN=NAC74 PE=2 SV=1	PF02365	No apical meristem (NAM) protein	GO:0006355	regulation of transcription, DNA-templated	GO:0003677	DNA binding	--	--	--	--	--	--
	c137981_g1	414872298	DAA50855.1	170	9.27041e-13	TPA: hypothetical protein ZEAMMB73_387391, partial [Zea mays]	--	--	--	--	K07025	K07025	putative hydrolase of the HAD superfamily	http://www.genome.jp/dbget-bin/www_bget?ko:K07025	--	--	--	--	PF08015	Fungal mating-type pheromone	GO:0007165	signal transduction	GO:0000772	mating pheromone activity	GO:0016020	membrane	--	--	--	--
	c119523_g1	474022436	EMS52912.1	224	9.26591e-21	hypothetical protein TRIUR3_34636 [Triticum urartu]	--	--	--	--	--	--	--	--	--	--	--	--	--	--	--	--	--	--	--	--	--	--	--	--
	c108291_g1	--	--	--	--	--	--	--	--	--	--	--	--	--	--	--	--	--	--	--	--	--	--	--	--	--	--	--	--	--

## Sheet: Additional File 5
Table S15 Concerned DEGs in comparision of VE-BV,AV-VE,AV-BV and HT-BH
Comparision	Terms	gene_id	NR GI	NR ID	NR Score	NR Evalue	NR Description	NT GI	NT ID	NT Score	NT Evalue	NT Description	KO ID	KO Name	KO Description	Http Link	Swissprot ID	Swissprot Score	Swissprot Evalue	Swissprot Description	PFAM ID	PFAM description	Gene Ontology Biological Pathway	BP Description	Gene Ontology Molecular Function	MF Description	Gene Ontology Cellular Component	CC Description	KOG ID	KOG ID	KOG Description	KOG Description
VE-BV	HSP and HSFs	c141839_g2	326499836	BAJ90753.1	341	2.09485e-32	predicted protein [Hordeum vulgare subsp. vulgare]	--	--	--	--	--	K09489	HSPA4	heat shock 70kDa protein 4	http://www.genome.jp/dbget-bin/www_bget?ko:K09489	F4HQD4	187	7.1655e-14	Heat shock 70 kDa protein 15 OS=Arabidopsis thaliana GN=HSP70-15 PE=1 SV=1	PF03648	Glycosyl hydrolase family 67 N-terminus	GO:0045493//GO:0005975	xylan catabolic process//carbohydrate metabolic process	GO:0046559	alpha-glucuronidase activity	--	--	--	--	--	--
		c118123_g1	6013196	AAF01280.1	1213	8.09551e-157	heat shock protein 101 [Triticum aestivum]	6013195	AF174433.1	597	0	Triticum aestivum heat shock protein 101 (HSP101c) mRNA, complete cds	K03695	clpB	ATP-dependent Clp protease ATP-binding subunit ClpB	http://www.genome.jp/dbget-bin/www_bget?ko:K03695	Q6F2Y7	1084	1.38311e-138	Chaperone protein ClpB1 OS=Oryza sativa subsp. japonica GN=CLPB1 PE=2 SV=1	PF01695//PF07728//PF02367//PF01637//PF00004//PF02861	IstB-like ATP binding protein//AAA domain (dynein-related subfamily)//Threonylcarbamoyl adenosine biosynthesis protein TsaE//Archaeal ATPase//ATPase family associated with various cellular activities (AAA)//Clp amino terminal domain, pathogenicity island component	GO:0002949//GO:0019538	tRNA threonylcarbamoyladenosine modification//protein metabolic process	GO:0016887//GO:0005524	ATPase activity//ATP binding	--	--	KOG1051	KOG1051	Chaperone HSP104 and related ATP-dependent Clp proteases	Chaperone HSP104 and related ATP-dependent Clp proteases
		c147952_g1	475563562	EMT14305.1	969	2.19194e-122	Activator of 90 kDa heat shock ATPase-like protein [Aegilops tauschii]	721661988	XM_003574550.2	608	0	PREDICTED: Brachypodium distachyon activator of 90 kDa heat shock protein ATPase homolog (LOC100826260), mRNA	--	--	--	--	Q8BK64	235	8.67338e-20	Activator of 90 kDa heat shock protein ATPase homolog 1 OS=Mus musculus GN=Ahsa1 PE=2 SV=2	PF08327//PF09229	Activator of Hsp90 ATPase homolog 1-like protein//Activator of Hsp90 ATPase, N-terminal	GO:0006950	response to stress	GO:0001671//GO:0051087	ATPase activator activity//chaperone binding	--	--	KOG2936	KOG2936	Uncharacterized conserved protein	Uncharacterized conserved protein
		c137634_g1	357124091	XP_003563740.1	499	1.29841e-54	PREDICTED: putative heat stress transcription factor A-6a [Brachypodium distachyon]	326519946	AK372701.1	328	3.58417e-169	Hordeum vulgare subsp. vulgare mRNA for predicted protein, complete cds, clone: NIASHv3009M23	K09419	HSFF	heat shock transcription factor, other eukaryote	http://www.genome.jp/dbget-bin/www_bget?ko:K09419	Q5Z6A4	346	1.01731e-34	Putative heat stress transcription factor A-6a OS=Oryza sativa subsp. japonica GN=HSFA6A PE=3 SV=1	PF11705//PF02183//PF02344//PF04111	DNA-directed RNA polymerase III subunit Rpc31//Homeobox associated leucine zipper//Myc leucine zipper domain//Autophagy protein Apg6	GO:0006355//GO:0006914//GO:0006359	regulation of transcription, DNA-templated//autophagy//regulation of transcription from RNA polymerase III promoter	GO:0043565//GO:0003700	sequence-specific DNA binding//transcription factor activity, sequence-specific DNA binding	GO:0005634//GO:0005667	nucleus//transcription factor complex	--	--	--	--
		c145621_g1	326523863	BAJ96942.1	330	5.73827e-34	predicted protein, partial [Hordeum vulgare subsp. vulgare]	633020276	KF208549.1	197	2.46495e-96	Triticum aestivum heat shock factor B1b (HsfB1b) mRNA, complete cds	K09419	HSFF	heat shock transcription factor, other eukaryote	http://www.genome.jp/dbget-bin/www_bget?ko:K09419	Q67TP9	309	7.43834e-30	Heat stress transcription factor B-1 OS=Oryza sativa subsp. japonica GN=HSFB1 PE=2 SV=1	PF00447	HSF-type DNA-binding	GO:0006355	regulation of transcription, DNA-templated	GO:0003700//GO:0043565	transcription factor activity, sequence-specific DNA binding//sequence-specific DNA binding	GO:0005667//GO:0005634	transcription factor complex//nucleus	KOG0627	KOG0627	Heat shock transcription factor	Heat shock transcription factor
		c117796_g1	218192030	EEC74457.1	271	4.59815e-28	hypothetical protein OsI_09880 [Oryza sativa Indica Group]	150172480	CU406884.1	130	1.20113e-59	Oryza rufipogon (W1943) cDNA clone: ORW1943C109L05, full insert sequence	K09419	HSFF	heat shock transcription factor, other eukaryote	http://www.genome.jp/dbget-bin/www_bget?ko:K09419	Q652B0	274	3.21627e-27	Heat stress transcription factor B-2c OS=Oryza sativa subsp. japonica GN=HSFB2C PE=2 SV=1	PF00447	HSF-type DNA-binding	GO:0006355	regulation of transcription, DNA-templated	GO:0043565//GO:0003700	sequence-specific DNA binding//transcription factor activity, sequence-specific DNA binding	GO:0005634//GO:0005667	nucleus//transcription factor complex	KOG0627	KOG0627	Heat shock transcription factor	Heat shock transcription factor
		c146602_g2	385300869	AFI61331.1	494	2.31311e-55	HSF3 [Triticum aestivum]	326519946	AK372701.1	274	2.92432e-139	Hordeum vulgare subsp. vulgare mRNA for predicted protein, complete cds, clone: NIASHv3009M23	K09419	HSFF	heat shock transcription factor, other eukaryote	http://www.genome.jp/dbget-bin/www_bget?ko:K09419	Q6Z9C8	400	5.35694e-42	Heat stress transcription factor B-2b OS=Oryza sativa subsp. japonica GN=HSFB2B PE=2 SV=1	PF15761//PF00447	Immortalisation up-regulated protein//HSF-type DNA-binding	GO:0006355	regulation of transcription, DNA-templated	GO:0043565//GO:0003700	sequence-specific DNA binding//transcription factor activity, sequence-specific DNA binding	GO:0005634//GO:0005667	nucleus//transcription factor complex	KOG0627	KOG0627	Heat shock transcription factor	Heat shock transcription factor
		c135371_g1	294717863	ADF31779.1	1680	0	heat shock protein 90 [Triticum dicoccoides]	294717860	GQ240796.1	903	0	Triticum turgidum subsp. dicoccoides heat shock protein 90 (Hsp90.1-A1) gene, complete cds	K04079	htpG, HSP90A	molecular chaperone HtpG	http://www.genome.jp/dbget-bin/www_bget?ko:K04079	Q08277	1624	0	Heat shock protein 82 OS=Zea mays GN=HSP82 PE=3 SV=1	PF00183	Hsp90 protein	GO:0006457//GO:0006950	protein folding//response to stress	GO:0051082//GO:0005524	unfolded protein binding//ATP binding	--	--	KOG0019	KOG0019	Molecular chaperone (HSP90 family)	Molecular chaperone (HSP90 family)
		c134931_g1	475455328	EMT01825.1	605	1.64779e-70	hypothetical protein F775_14502 [Aegilops tauschii]	326499827	AK359540.1	306	6.86865e-157	Hordeum vulgare subsp. vulgare mRNA for predicted protein, complete cds, clone: NIASHv1098M15	K13993	HSP20	HSP20 family protein	http://www.genome.jp/dbget-bin/www_bget?ko:K13993	P31170	227	2.67572e-19	25.3 kDa heat shock protein, chloroplastic OS=Arabidopsis thaliana GN=HSP25.3 PE=2 SV=1	PF10414	Sirohaem synthase dimerisation region	GO:0006779//GO:0055114	porphyrin-containing compound biosynthetic process//oxidation-reduction process	--	--	--	--	--	--	--	--
		c125612_g1	357138030	XP_003570601.1	391	1.89235e-43	PREDICTED: 24.1 kDa heat shock protein, mitochondrial isoform X2 [Brachypodium distachyon]	554779485	AK433256.1	144	3.18543e-67	Brachypodium distachyon mRNA, clone: PL016C01-A-058_I22	K13993	HSP20	HSP20 family protein	http://www.genome.jp/dbget-bin/www_bget?ko:K13993	Q6Z7V2	359	1.52256e-39	24.1 kDa heat shock protein, mitochondrial OS=Oryza sativa subsp. japonica GN=HSP24.1 PE=2 SV=1	PF03967	Photosynthetic reaction centre, H-chain N-terminal region	GO:0019684//GO:0006118	photosynthesis, light reaction//obsolete electron transport	GO:0045156	electron transporter, transferring electrons within the cyclic electron transport pathway of photosynthesis activity	GO:0030077	plasma membrane light-harvesting complex	--	--	--	--
		c134678_g1	514723486	XP_004955256.1	367	3.12116e-35	PREDICTED: uncharacterized protein LOC101756543 [Setaria italica]	669026884	HG670306.1	253	2.37412e-127	Triticum aestivum chromosome 3B, genomic scaffold, cultivar Chinese Spring	K13993	HSP20	HSP20 family protein	http://www.genome.jp/dbget-bin/www_bget?ko:K13993	Q5VRY1	293	1.77661e-28	18.0 kDa class II heat shock protein OS=Oryza sativa subsp. japonica GN=HSP18.0 PE=2 SV=1	PF00098//PF00665	Zinc knuckle//Integrase core domain	GO:0015074	DNA integration	GO:0008270//GO:0003676	zinc ion binding//nucleic acid binding	--	--	--	--	--	--
		c150626_g1	607347242	AHW48175.1	2015	0	heat shock protein 70, partial [Triticum aestivum]	326499405	AK354795.1	894	0	Hordeum vulgare subsp. vulgare mRNA for predicted protein, complete cds, clone: NIASHv1011E21	K03283	HSPA1_8	heat shock 70kDa protein 1/8	http://www.genome.jp/dbget-bin/www_bget?ko:K03283	Q9LHA8	1942	0	Probable mediator of RNA polymerase II transcription subunit 37c OS=Arabidopsis thaliana GN=MED37C PE=1 SV=1	PF13499//PF06841//PF02782//PF06723	EF-hand domain pair//T4-like virus tail tube protein gp19//FGGY family of carbohydrate kinases, C-terminal domain//MreB/Mbl protein	GO:0000902//GO:0005975	cell morphogenesis//carbohydrate metabolic process	GO:0005198//GO:0016773//GO:0005509	structural molecule activity//phosphotransferase activity, alcohol group as acceptor//calcium ion binding	--	--	KOG0101	KOG0101	Molecular chaperones HSP70/HSC70, HSP70 superfamily	Molecular chaperones HSP70/HSC70, HSP70 superfamily
		c120188_g1	473961452	EMS51135.1	805	7.14873e-101	Heat shock cognate 70 kDa protein [Triticum urartu]	188011547	EU541356.1	420	0	Dactylis glomerata heat-shock protein 70 (Hsp70) mRNA, complete cds	K03283	HSPA1_8	heat shock 70kDa protein 1/8	http://www.genome.jp/dbget-bin/www_bget?ko:K03283	P09189	776	6.33223e-97	Heat shock cognate 70 kDa protein OS=Petunia hybrida GN=HSP70 PE=2 SV=1	PF01968//PF06723	Hydantoinase/oxoprolinase//MreB/Mbl protein	GO:0000902	cell morphogenesis	GO:0016787	hydrolase activity	--	--	KOG0101	KOG0101	Molecular chaperones HSP70/HSC70, HSP70 superfamily	Molecular chaperones HSP70/HSC70, HSP70 superfamily
		c111695_g1	194699098	ACF83633.1	1151	1.41676e-157	unknown [Zea mays]	151421382	AK248366.1	464	0	Hordeum vulgare subsp. vulgare cDNA clone: FLbaf89b03, mRNA sequence	K09489	HSPA4	heat shock 70kDa protein 4	http://www.genome.jp/dbget-bin/www_bget?ko:K09489	Q9S7C0	1031	2.89518e-133	Heat shock 70 kDa protein 14 OS=Arabidopsis thaliana GN=HSP70-14 PE=2 SV=1	PF06723	MreB/Mbl protein	GO:0000902	cell morphogenesis	--	--	--	--	KOG0103	KOG0103	Molecular chaperones HSP105/HSP110/SSE1, HSP70 superfamily	Molecular chaperones HSP105/HSP110/SSE1, HSP70 superfamily
		c146294_g1	6013196	AAF01280.1	2531	0	heat shock protein 101 [Triticum aestivum]	721644402	XM_003569748.2	1071	0	PREDICTED: Brachypodium distachyon chaperone protein ClpB1-like (LOC100831245), mRNA	K03695	clpB	ATP-dependent Clp protease ATP-binding subunit ClpB	http://www.genome.jp/dbget-bin/www_bget?ko:K03695	Q6F2Y7	2409	0	Chaperone protein ClpB1 OS=Oryza sativa subsp. japonica GN=CLPB1 PE=2 SV=1	PF07728//PF01695//PF00004//PF07726//PF04851//PF08477//PF07724//PF00437//PF00158//PF06309//PF00910//PF02601//PF07989//PF04111//PF06009//PF00005	AAA domain (dynein-related subfamily)//IstB-like ATP binding protein//ATPase family associated with various cellular activities (AAA)//ATPase family associated with various cellular activities (AAA)//Type III restriction enzyme, res subunit//Ras of Complex, Roc, domain of DAPkinase//AAA domain (Cdc48 subfamily)//Type II/IV secretion system protein//Sigma-54 interaction domain//Torsin//RNA helicas…	GO:0006914//GO:0006355//GO:0007264//GO:0006810//GO:0006308//GO:0007155	autophagy//regulation of transcription, DNA-templated//small GTPase mediated signal transduction//transport//DNA catabolic process//cell adhesion	GO:0008134//GO:0003677//GO:0003724//GO:0005524//GO:0003723//GO:0016887//GO:0016787//GO:0008855//GO:0005525	transcription factor binding//DNA binding//RNA helicase activity//ATP binding//RNA binding//ATPase activity//hydrolase activity//exodeoxyribonuclease VII activity//GTP binding	GO:0005667//GO:0009318//GO:0005815	transcription factor complex//exodeoxyribonuclease VII complex//microtubule organizing center	KOG1051	KOG1051	Chaperone HSP104 and related ATP-dependent Clp proteases	Chaperone HSP104 and related ATP-dependent Clp proteases
		c151326_g1	357132932	XP_003568082.1	4336	0	PREDICTED: chaperone protein ClpB1 [Brachypodium distachyon]	4558483	AF097363.1	2177	0	Triticum aestivum heat shock protein 101 (Hsp101b) mRNA, complete cds	K03695	clpB	ATP-dependent Clp protease ATP-binding subunit ClpB	http://www.genome.jp/dbget-bin/www_bget?ko:K03695	Q6F2Y7	4183	0	Chaperone protein ClpB1 OS=Oryza sativa subsp. japonica GN=CLPB1 PE=2 SV=1	PF06309//PF00910//PF01637//PF06414//PF04111//PF02861//PF00005//PF07728//PF01695//PF05496//PF03193//PF00004//PF08477//PF07726//PF04851//PF02367//PF00437//PF08287//PF07724//PF00158	Torsin//RNA helicase//Archaeal ATPase//Zeta toxin//Autophagy protein Apg6//Clp amino terminal domain, pathogenicity island component//ABC transporter//AAA domain (dynein-related subfamily)//IstB-like ATP binding protein//Holliday junction DNA helicase ruvB N-terminus//Protein of unknown function, DUF258//ATPase family associated with various cellular activities (AAA)//Ras of Complex, Roc, domain …	GO:0008608//GO:0006810//GO:0007264//GO:0006281//GO:0019538//GO:0006310//GO:0006914//GO:0002949//GO:0006355	attachment of spindle microtubules to kinetochore//transport//small GTPase mediated signal transduction//DNA repair//protein metabolic process//DNA recombination//autophagy//tRNA threonylcarbamoyladenosine modification//regulation of transcription, DNA-templated	GO:0016787//GO:0005525//GO:0003724//GO:0003677//GO:0008134//GO:0016301//GO:0005524//GO:0003924//GO:0003723//GO:0009378//GO:0016887	hydrolase activity//GTP binding//RNA helicase activity//DNA binding//transcription factor binding//kinase activity//ATP binding//GTPase activity//RNA binding//four-way junction helicase activity//ATPase activity	GO:0009379//GO:0005667//GO:0005657//GO:0005876//GO:0042729	Holliday junction helicase complex//transcription factor complex//replication fork//spindle microtubule//DASH complex	KOG1051	KOG1051	Chaperone HSP104 and related ATP-dependent Clp proteases	Chaperone HSP104 and related ATP-dependent Clp proteases
		c144182_g1	514819951	XP_004984667.1	570	1.69508e-69	PREDICTED: 17.9 kDa class I heat shock protein-like [Setaria italica]	721619365	XM_010229919.1	351	0	PREDICTED: Brachypodium distachyon 17.9 kDa class I heat shock protein-like (LOC100825747), mRNA	K13993	HSP20	HSP20 family protein	http://www.genome.jp/dbget-bin/www_bget?ko:K13993	Q84Q77	556	4.20314e-68	17.9 kDa class I heat shock protein OS=Oryza sativa subsp. japonica GN=HSP17.9A PE=2 SV=1	--	--	--	--	--	--	--	--	KOG0710	KOG0710	Molecular chaperone (small heat-shock protein Hsp26/Hsp42)	Molecular chaperone (small heat-shock protein Hsp26/Hsp42)
		c129722_g1	--	--	--	--	--	721668867	XM_003570653.2	73	5.37455e-28	PREDICTED: Brachypodium distachyon 18.6 kDa class III heat shock protein (LOC100822751), mRNA	--	--	--	--	--	--	--	--	--	--	--	--	--	--	--	--	--	--	--	--
		c144102_g2	125596513	EAZ36293.1	442	1.19662e-48	hypothetical protein OsJ_20614 [Oryza sativa Japonica Group]	721668431	XM_003570553.2	226	2.0748e-112	PREDICTED: Brachypodium distachyon 24.1 kDa heat shock protein, mitochondrial (LOC100843879), transcript variant X2, mRNA	K13993	HSP20	HSP20 family protein	http://www.genome.jp/dbget-bin/www_bget?ko:K13993	Q67X83	444	1.71834e-48	26.2 kDa heat shock protein, mitochondrial OS=Oryza sativa subsp. japonica GN=HSP26.2 PE=2 SV=1	--	--	--	--	--	--	--	--	--	--	--	--
		c130038_g1	475588320	EMT20815.1	392	3.85187e-41	Heat stress transcription factor B-2b [Aegilops tauschii]	763827524	KP063542.1	160	5.12279e-76	Triticum aestivum heat-responsive transcription factor (HSF-2) gene, complete cds	K09419	HSFF	heat shock transcription factor, other eukaryote	http://www.genome.jp/dbget-bin/www_bget?ko:K09419	Q6Z9C8	255	2.40994e-23	Heat stress transcription factor B-2b OS=Oryza sativa subsp. japonica GN=HSFB2B PE=2 SV=1	PF01021	TYA transposon protein	--	--	GO:0003723	RNA binding	GO:0005737	cytoplasm	--	--	--	--
		c128253_g3	--	--	--	--	--	188011547	EU541356.1	155	2.40427e-73	Dactylis glomerata heat-shock protein 70 (Hsp70) mRNA, complete cds	--	--	--	--	--	--	--	--	PF08685	GON domain	--	--	GO:0004222//GO:0008270	metalloendopeptidase activity//zinc ion binding	--	--	--	--	--	--
		c128253_g2	--	--	--	--	--	188011547	EU541356.1	192	5.28355e-94	Dactylis glomerata heat-shock protein 70 (Hsp70) mRNA, complete cds	--	--	--	--	--	--	--	--	--	--	--	--	--	--	--	--	--	--	--	--
		c123069_g2	197309478	ACH61090.1	534	3.53156e-67	heat shock protein 70 kDa, partial [Pseudotsuga macrocarpa]	326525173	AK376662.1	280	2.95964e-143	Hordeum vulgare subsp. vulgare mRNA for predicted protein, complete cds, clone: NIASHv3130O01	K03283	HSPA1_8	heat shock 70kDa protein 1/8	http://www.genome.jp/dbget-bin/www_bget?ko:K03283	P26413	544	2.4958e-65	Heat shock 70 kDa protein OS=Glycine max GN=HSP70 PE=3 SV=1	--	--	--	--	--	--	--	--	KOG0101	KOG0101	Molecular chaperones HSP70/HSC70, HSP70 superfamily	Molecular chaperones HSP70/HSC70, HSP70 superfamily
		c116078_g1	326510995	BAJ91845.1	256	4.72006e-35	predicted protein [Hordeum vulgare subsp. vulgare]	326510994	AK360636.1	166	1.90341e-79	Hordeum vulgare subsp. vulgare mRNA for predicted protein, complete cds, clone: NIASHv1122F10	K13993	HSP20	HSP20 family protein	http://www.genome.jp/dbget-bin/www_bget?ko:K13993	Q6K7E9	237	9.3305e-33	18.6 kDa class III heat shock protein OS=Oryza sativa subsp. japonica GN=HSP18.6 PE=2 SV=1	--	--	--	--	--	--	--	--	--	--	--	--
		c112012_g1	475584725	EMT19853.1	244	4.70268e-24	hypothetical protein F775_43097 [Aegilops tauschii]	241988491	AK335749.1	163	6.42011e-78	Triticum aestivum cDNA, clone: WT013_K23, cultivar: Chinese Spring	K13993	HSP20	HSP20 family protein	http://www.genome.jp/dbget-bin/www_bget?ko:K13993	Q84Q77	234	9.38021e-23	17.9 kDa class I heat shock protein OS=Oryza sativa subsp. japonica GN=HSP17.9A PE=2 SV=1	--	--	--	--	--	--	--	--	KOG3591	KOG3591	Alpha crystallins	Alpha crystallins
	Plant hormones-related	gene_id	NR GI	NR ID	NR Score	NR Evalue	NR Description	NT GI	NT ID	NT Score	NT Evalue	NT Description	KO ID	KO Name	KO Description	Http Link	Swissprot ID	Swissprot Score	Swissprot Evalue	Swissprot Description	PFAM ID	PFAM description	Gene Ontology Biological Pathway	BP Description	Gene Ontology Molecular Function	MF Description	Gene Ontology Cellular Component	CC Description	KOG ID	KOG ID	KOG Description	KOG Description
		c123511_g2	475617743	EMT30238.1	548	5.73491e-62	Gibberellin 2-beta-dioxygenase 8 [Aegilops tauschii]	721665670	XM_003575365.2	255	1.98563e-128	PREDICTED: Brachypodium distachyon gibberellin 2-beta-dioxygenase 8-like (LOC100844598), mRNA	K04125	E1.14.11.13	gibberellin 2-oxidase	http://www.genome.jp/dbget-bin/www_bget?ko:K04125	O49561	344	1.6737e-33	Gibberellin 2-beta-dioxygenase 8 OS=Arabidopsis thaliana GN=GA2OX8 PE=1 SV=2	PF03171	2OG-Fe(II) oxygenase superfamily	GO:0055114	oxidation-reduction process	GO:0016491	oxidoreductase activity	--	--	--	--	--	--
		c143564_g1	721671683	XP_010236849.1	513	1.47248e-55	PREDICTED: ethylene-responsive transcription factor ERF027-like [Brachypodium distachyon]	242386291	FP098896.1	293	1.89117e-149	Phyllostachys edulis cDNA clone: bphylf043a21, full insert sequence	--	--	--	--	Q9CAN9	235	7.66967e-20	Ethylene-responsive transcription factor ERF026 OS=Arabidopsis thaliana GN=ERF026 PE=2 SV=1	PF01537//PF04568//PF00847	Herpesvirus glycoprotein D/GG/GX domain//Mitochondrial ATPase inhibitor, IATP//AP2 domain	GO:0032780//GO:0006355	negative regulation of ATPase activity//regulation of transcription, DNA-templated	GO:0003700//GO:0042030	transcription factor activity, sequence-specific DNA binding//ATPase inhibitor activity	GO:0005739//GO:0016021//GO:0005667	mitochondrion//integral component of membrane//transcription factor complex	--	--	--	--
		c137178_g1	116310031	CAH67055.1	490	3.84793e-54	OSIGBa0127A14.7 [Oryza sativa Indica Group]	721693749	XM_003580309.2	279	8.49206e-142	PREDICTED: Brachypodium distachyon ethylene-responsive transcription factor ERF025 (LOC100832405), mRNA	--	--	--	--	Q9FJ90	271	7.52985e-25	Ethylene-responsive transcription factor ERF025 OS=Arabidopsis thaliana GN=ERF025 PE=2 SV=1	PF01754//PF00847	A20-like zinc finger//AP2 domain	GO:0006355	regulation of transcription, DNA-templated	GO:0008270//GO:0003700//GO:0003677	zinc ion binding//transcription factor activity, sequence-specific DNA binding//DNA binding	GO:0005667	transcription factor complex	--	--	--	--
		c140748_g1	669029361	CDM83536.1	1258	8.40467e-167	unnamed protein product [Triticum aestivum]	721642952	XM_003566891.2	585	0	PREDICTED: Brachypodium distachyon DELLA protein SLR1-like (LOC100837983), mRNA	K14494	DELLA	DELLA protein	http://www.genome.jp/dbget-bin/www_bget?ko:K14494	Q9LQT8	759	1.49426e-92	DELLA protein GAI OS=Arabidopsis thaliana GN=GAI PE=1 SV=1	--	--	--	--	--	--	--	--	--	--	--	--
		c127428_g4	357135368	XP_003569282.1	484	1.37871e-60	PREDICTED: cytokinin riboside 5'-monophosphate phosphoribohydrolase LOG-like [Brachypodium distachyon]	721642106	XM_003569234.2	207	1.0775e-101	PREDICTED: Brachypodium distachyon cytokinin riboside 5'-monophosphate phosphoribohydrolase LOG-like (LOC100829394), mRNA	K06966	K06966	uncharacterized protein	http://www.genome.jp/dbget-bin/www_bget?ko:K06966	Q5ZC82	460	3.9616e-58	Cytokinin riboside 5'-monophosphate phosphoribohydrolase LOG OS=Oryza sativa subsp. japonica GN=LOG PE=1 SV=1	--	--	--	--	--	--	--	--	--	--	--	--
		c116283_g1	242040463	XP_002467626.1	200	3.52308e-16	hypothetical protein SORBIDRAFT_01g031140 [Sorghum bicolor]>gi|241921480|gb|EER94624.1| hypothetical protein SORBIDRAFT_01g031140 [Sorghum bicolor]	721670780	XM_010238337.1	195	1.69796e-95	PREDICTED: Brachypodium distachyon ethylene-responsive transcription factor ERF024-like (LOC104584179), mRNA	--	--	--	--	--	--	--	--	PF00847	AP2 domain	GO:0006355//GO:0006351	regulation of transcription, DNA-templated//transcription, DNA-templated	GO:0003700	transcription factor activity, sequence-specific DNA binding	GO:0005667	transcription factor complex	--	--	--	--
		c134956_g1	--	--	--	--	--	721666044	XM_003569962.2	129	7.82784e-59	PREDICTED: Brachypodium distachyon ethylene-responsive transcription factor 1-like (LOC100844374), mRNA	--	--	--	--	--	--	--	--	--	--	--	--	--	--	--	--	--	--	--	--
	TFs	gene_id	NR GI	NR ID	NR Score	NR Evalue	NR Description	NT GI	NT ID	NT Score	NT Evalue	NT Description	KO ID	KO Name	KO Description	Http Link	Swissprot ID	Swissprot Score	Swissprot Evalue	Swissprot Description	PFAM ID	PFAM description	Gene Ontology Biological Pathway	BP Description	Gene Ontology Molecular Function	MF Description	Gene Ontology Cellular Component	CC Description	KOG ID	KOG ID	KOG Description	KOG Description
		c135579_g2	112145418	ABI13413.1	576	6.44104e-88	WRKY transcription factor 23, partial [Hordeum vulgare subsp. vulgare]	326522990	AK357327.1	371	0	Hordeum vulgare subsp. vulgare mRNA for predicted protein, partial cds, clone: NIASHv1050N13	--	--	--	--	Q9C5T4	296	8.02486e-29	WRKY transcription factor 18 OS=Arabidopsis thaliana GN=WRKY18 PE=1 SV=2	PF00228//PF00658	Bowman-Birk serine protease inhibitor family//Poly-adenylate binding protein, unique domain	--	--	GO:0004867//GO:0003723	serine-type endopeptidase inhibitor activity//RNA binding	GO:0005576	extracellular region	--	--	--	--
		c142912_g1	326524191	BAJ97106.1	778	3.49071e-95	predicted protein [Hordeum vulgare subsp. vulgare]	326524190	AK365903.1	320	1.15165e-164	Hordeum vulgare subsp. vulgare mRNA for predicted protein, complete cds, clone: NIASHv2038M22	--	--	--	--	Q9FIX5	201	6.12194e-16	Transcription factor bHLH92 OS=Arabidopsis thaliana GN=BHLH92 PE=2 SV=1	PF00010//PF08702	Helix-loop-helix DNA-binding domain//Fibrinogen alpha/beta chain family	GO:0030168//GO:0007165//GO:0051258	platelet activation//signal transduction//protein polymerization	GO:0046983//GO:0030674//GO:0005102	protein dimerization activity//protein binding, bridging//receptor binding	GO:0005577	fibrinogen complex	--	--	--	--
		c151087_g3	475613259	EMT28703.1	722	5.85823e-87	hypothetical protein F775_52582 [Aegilops tauschii]	151419565	AK250917.1	395	0	Hordeum vulgare subsp. vulgare cDNA clone: FLbaf98c12, mRNA sequence	--	--	--	--	Q2HIV9	349	1.40411e-35	Transcription factor bHLH35 OS=Arabidopsis thaliana GN=BHLH35 PE=2 SV=1	PF00010	Helix-loop-helix DNA-binding domain	--	--	GO:0046983	protein dimerization activity	--	--	--	--	--	--
		c125479_g1	475613259	EMT28703.1	337	4.37356e-36	hypothetical protein F775_52582 [Aegilops tauschii]	151419565	AK250917.1	210	3.87052e-104	Hordeum vulgare subsp. vulgare cDNA clone: FLbaf98c12, mRNA sequence	--	--	--	--	Q2HIV9	132	1.78167e-08	Transcription factor bHLH35 OS=Arabidopsis thaliana GN=BHLH35 PE=2 SV=1	PF00010	Helix-loop-helix DNA-binding domain	--	--	GO:0046983	protein dimerization activity	--	--	--	--	--	--
		c124735_g1	474317318	EMS62153.1	145	1.37069e-07	NAC domain-containing protein 74 [Triticum urartu]	--	--	--	--	--	--	--	--	--	Q7GCL7	133	5.10627e-07	NAC domain-containing protein 74 OS=Oryza sativa subsp. japonica GN=NAC74 PE=2 SV=1	PF02365	No apical meristem (NAM) protein	GO:0006355	regulation of transcription, DNA-templated	GO:0003677	DNA binding	--	--	--	--	--	--
		c138486_g1	475611512	EMT28110.1	1601	0	NAC domain-containing protein 74 [Aegilops tauschii]	721633568	XM_003566584.2	662	0	PREDICTED: Brachypodium distachyon NAC domain-containing protein 74-like (LOC100839502), mRNA	--	--	--	--	Q7GCL7	998	1.70213e-123	NAC domain-containing protein 74 OS=Oryza sativa subsp. japonica GN=NAC74 PE=2 SV=1	PF02365	No apical meristem (NAM) protein	GO:0006355	regulation of transcription, DNA-templated	GO:0003677	DNA binding	--	--	--	--	--	--
		c151101_g1	326490409	BAJ84868.1	574	2.29278e-63	predicted protein [Hordeum vulgare subsp. vulgare]>gi|326513765|dbj|BAJ87901.1| predicted protein [Hordeum vulgare subsp. vulgare]	326513764	AK356685.1	599	0	Hordeum vulgare subsp. vulgare mRNA for predicted protein, complete cds, clone: NIASHv1038B06	--	--	--	--	Q9FH57	347	5.26352e-34	GATA transcription factor 5 OS=Arabidopsis thaliana GN=GATA5 PE=2 SV=1	PF00320	GATA zinc finger	GO:0006355	regulation of transcription, DNA-templated	GO:0043565//GO:0003700//GO:0008270	sequence-specific DNA binding//transcription factor activity, sequence-specific DNA binding//zinc ion binding	GO:0005667	transcription factor complex	--	--	--	--
	COSTANCE LIKE 9	c144305_g1	357137774	XP_003570474.1	1468	0	PREDICTED: zinc finger protein CONSTANS-LIKE 9 [Brachypodium distachyon]	721667840	XM_003570426.2	784	0	PREDICTED: Brachypodium distachyon zinc finger protein CONSTANS-LIKE 9 (LOC100830327), mRNA	--	--	--	--	Q9LUA9	685	1.15489e-80	Zinc finger protein CONSTANS-LIKE 10 OS=Arabidopsis thaliana GN=COL10 PE=1 SV=1	PF00643//PF06203	B-box zinc finger//CCT motif	--	--	GO:0005515//GO:0008270	protein binding//zinc ion binding	GO:0005622	intracellular	--	--	--	--
AV-VE	Cellulose synthase	gene_id	NR GI	NR ID	NR Score	NR Evalue	NR Description	NT GI	NT ID	NT Score	NT Evalue	NT Description	KO ID	KO Name	KO Description	Http Link	Swissprot ID	Swissprot Score	Swissprot Evalue	Swissprot Description	PFAM ID	PFAM description	Gene Ontology Biological Pathway	BP Description	Gene Ontology Molecular Function	MF Description	Gene Ontology Cellular Component	CC Description	KOG ID	KOG ID	KOG Description	KOG Description
		c126940_g1	261599417	ACX85725.1	2224	0	cellulose synthase-like protein, partial [Avena sativa]	261599416	GQ379900.1	1322	0	Avena sativa cellulose synthase-like protein mRNA, partial cds	--	--	--	--	Q84UP7	2018	0	Probable mixed-linked glucan synthase 6 OS=Oryza sativa subsp. japonica GN=CSLF6 PE=2 SV=1	PF03552	Cellulose synthase	GO:0005985//GO:0006011//GO:0005982//GO:0030244	sucrose metabolic process//UDP-glucose metabolic process//starch metabolic process//cellulose biosynthetic process	GO:0016760	cellulose synthase (UDP-forming) activity	GO:0016020	membrane	--	--	--	--
		c137702_g1	357158469	XP_003578137.1	1642	0	PREDICTED: cellulose synthase A catalytic subunit 9 [UDP-forming] [Brachypodium distachyon]	326495373	AK354564.1	794	0	Hordeum vulgare subsp. vulgare mRNA for predicted protein, complete cds, clone: NIASHv1008H24	K10999	CESA	cellulose synthase A	http://www.genome.jp/dbget-bin/www_bget?ko:K10999	Q69P51	1519	0	Cellulose synthase A catalytic subunit 9 [UDP-forming] OS=Oryza sativa subsp. japonica GN=CESA9 PE=2 SV=1	PF14634//PF00097//PF00628	zinc-RING finger domain//Zinc finger, C3HC4 type (RING finger)//PHD-finger	--	--	GO:0046872//GO:0005515//GO:0008270	metal ion binding//protein binding//zinc ion binding	--	--	--	--	--	--
		c133562_g1	326495374	BAJ85783.1	1617	0	predicted protein [Hordeum vulgare subsp. vulgare]>gi|725539080|gb|AIY30130.1| cellulose synthase 8 [Hordeum vulgare]	725539079	KM459701.1	750	0	Hordeum vulgare cellulose synthase 8 mRNA, complete cds	K10999	CESA	cellulose synthase A	http://www.genome.jp/dbget-bin/www_bget?ko:K10999	Q69P51	1574	0	Cellulose synthase A catalytic subunit 9 [UDP-forming] OS=Oryza sativa subsp. japonica GN=CESA9 PE=2 SV=1	PF03552	Cellulose synthase	GO:0005982//GO:0006011//GO:0030244//GO:0005985	starch metabolic process//UDP-glucose metabolic process//cellulose biosynthetic process//sucrose metabolic process	GO:0016760	cellulose synthase (UDP-forming) activity	GO:0016020	membrane	--	--	--	--
		c110552_g1	475553219	EMT11949.1	787	3.42868e-96	Cellulose synthase A catalytic subunit 7 (UDP-forming) [Aegilops tauschii]	836021441	XM_012848985.1	375	0	PREDICTED: Setaria italica cellulose synthase A catalytic subunit 7 [UDP-forming] (LOC101780794), mRNA	K10999	CESA	cellulose synthase A	http://www.genome.jp/dbget-bin/www_bget?ko:K10999	Q9AV71	768	2.03578e-94	Cellulose synthase A catalytic subunit 7 [UDP-forming] OS=Oryza sativa subsp. japonica GN=CESA7 PE=2 SV=1	PF03552	Cellulose synthase	GO:0005985//GO:0030244//GO:0005982//GO:0006011	sucrose metabolic process//cellulose biosynthetic process//starch metabolic process//UDP-glucose metabolic process	GO:0016760	cellulose synthase (UDP-forming) activity	GO:0016020	membrane	--	--	--	--
		c151228_g1	298716928	ADI99492.1	3129	0	cellulose synthase [Hordeum vulgare subsp. vulgare]>gi|326526315|dbj|BAJ97174.1| predicted protein [Hordeum vulgare subsp. vulgare]	326526314	AK365971.1	1313	0	Hordeum vulgare subsp. vulgare mRNA for predicted protein, complete cds, clone: NIASHv2039H02	K10999	CESA	cellulose synthase A	http://www.genome.jp/dbget-bin/www_bget?ko:K10999	Q9AV71	3037	0	Cellulose synthase A catalytic subunit 7 [UDP-forming] OS=Oryza sativa subsp. japonica GN=CESA7 PE=2 SV=1	PF03552	Cellulose synthase	GO:0030244//GO:0005985//GO:0006011//GO:0005982	cellulose biosynthetic process//sucrose metabolic process//UDP-glucose metabolic process//starch metabolic process	GO:0008270//GO:0016760	zinc ion binding//cellulose synthase (UDP-forming) activity	GO:0016021//GO:0016020	integral component of membrane//membrane	--	--	--	--
		c104284_g2	475595757	EMT23140.1	835	1.37552e-103	Cellulose synthase A catalytic subunit 4 (UDP-forming) [Aegilops tauschii]	326514589	AK365079.1	355	0	Hordeum vulgare subsp. vulgare mRNA for predicted protein, complete cds, clone: NIASHv2030L15	K10999	CESA	cellulose synthase A	http://www.genome.jp/dbget-bin/www_bget?ko:K10999	A2WV32	772	2.43443e-95	Cellulose synthase A catalytic subunit 4 [UDP-forming] OS=Oryza sativa subsp. indica GN=CESA4 PE=2 SV=2	PF03552//PF05563	Cellulose synthase//Salmonella plasmid virulence protein SpvD	GO:0009405//GO:0030244//GO:0005982//GO:0006011//GO:0005985	pathogenesis//cellulose biosynthetic process//starch metabolic process//UDP-glucose metabolic process//sucrose metabolic process	GO:0016760	cellulose synthase (UDP-forming) activity	GO:0016020	membrane	--	--	--	--
		c134714_g2	326496246	BAJ94585.1	1765	0	predicted protein [Hordeum vulgare subsp. vulgare]	721644471	XM_003569770.2	994	0	PREDICTED: Brachypodium distachyon cellulose synthase A catalytic subunit 4 [UDP-forming] (LOC100837994), mRNA	K10999	CESA	cellulose synthase A	http://www.genome.jp/dbget-bin/www_bget?ko:K10999	A2WV32	1731	0	Cellulose synthase A catalytic subunit 4 [UDP-forming] OS=Oryza sativa subsp. indica GN=CESA4 PE=2 SV=2	PF03552//PF00643	Cellulose synthase//B-box zinc finger	GO:0005985//GO:0030244//GO:0006011//GO:0005982	sucrose metabolic process//cellulose biosynthetic process//UDP-glucose metabolic process//starch metabolic process	GO:0008270//GO:0016760	zinc ion binding//cellulose synthase (UDP-forming) activity	GO:0005622//GO:0016020	intracellular//membrane	--	--	--	--
		c104284_g1	475595757	EMT23140.1	607	2.12501e-71	Cellulose synthase A catalytic subunit 4 (UDP-forming) [Aegilops tauschii]	721644471	XM_003569770.2	400	0	PREDICTED: Brachypodium distachyon cellulose synthase A catalytic subunit 4 [UDP-forming] (LOC100837994), mRNA	K10999	CESA	cellulose synthase A	http://www.genome.jp/dbget-bin/www_bget?ko:K10999	A2WV32	596	1.31173e-70	Cellulose synthase A catalytic subunit 4 [UDP-forming] OS=Oryza sativa subsp. indica GN=CESA4 PE=2 SV=2	PF03552	Cellulose synthase	GO:0005985//GO:0005982//GO:0006011//GO:0030244	sucrose metabolic process//starch metabolic process//UDP-glucose metabolic process//cellulose biosynthetic process	GO:0016760	cellulose synthase (UDP-forming) activity	GO:0016020	membrane	--	--	--	--
		c113642_g1	326514590	BAJ96282.1	812	9.19553e-98	predicted protein [Hordeum vulgare subsp. vulgare]	326514589	AK365079.1	445	0	Hordeum vulgare subsp. vulgare mRNA for predicted protein, complete cds, clone: NIASHv2030L15	K10999	CESA	cellulose synthase A	http://www.genome.jp/dbget-bin/www_bget?ko:K10999	A2WV32	755	1.99694e-90	Cellulose synthase A catalytic subunit 4 [UDP-forming] OS=Oryza sativa subsp. indica GN=CESA4 PE=2 SV=2	PF03552	Cellulose synthase	GO:0005982//GO:0006011//GO:0030244//GO:0005985	starch metabolic process//UDP-glucose metabolic process//cellulose biosynthetic process//sucrose metabolic process	GO:0016760	cellulose synthase (UDP-forming) activity	GO:0016020	membrane	--	--	--	--
		c134852_g1	--	--	--	--	--	721640075	XM_003568784.2	97	5.71758e-41	PREDICTED: Brachypodium distachyon probable cellulose synthase A catalytic subunit 1 [UDP-forming] (LOC100821105), mRNA	--	--	--	--	--	--	--	--	PF07259	ProSAAS precursor	GO:0010951	negative regulation of endopeptidase activity	GO:0004866	endopeptidase inhibitor activity	--	--	--	--	--	--
		gene_id	NR GI	NR ID	NR Score	NR Evalue	NR Description	NT GI	NT ID	NT Score	NT Evalue	NT Description	KO ID	KO Name	KO Description	Http Link	Swissprot ID	Swissprot Score	Swissprot Evalue	Swissprot Description	PFAM ID	PFAM description	Gene Ontology Biological Pathway	BP Description	Gene Ontology Molecular Function	MF Description	Gene Ontology Cellular Component	CC Description	KOG ID	KOG ID	KOG Description	KOG Description
	Germin-like protein	c116011_g2	669031504	CDM86517.1	308	3.13947e-32	unnamed protein product [Triticum aestivum]	669026884	HG670306.1	123	9.75698e-56	Triticum aestivum chromosome 3B, genomic scaffold, cultivar Chinese Spring	--	--	--	--	Q7XZY1	279	7.36547e-29	Putative germin-like protein 3-2 OS=Oryza sativa subsp. japonica GN=Os03g0651800 PE=3 SV=1	PF08094//PF00190	Conotoxin TVIIA/GS family//Cupin	GO:0009405//GO:0006810	pathogenesis//transport	GO:0019871//GO:0045735	sodium channel inhibitor activity//nutrient reservoir activity	GO:0005576	extracellular region	--	--	--	--
		c107952_g1	9837115	AAG00427.1	1079	2.79171e-146	germin F [Hordeum vulgare]>gi|109729539|gb|ABG46234.1| germin-like protein 3a [Hordeum vulgare subsp. vulgare]>gi|326509139|dbj|BAJ86962.1| predicted protein [Hordeum vulgare subsp. vulgare]	151419906	AK251258.1	480	0	Hordeum vulgare subsp. vulgare cDNA clone: FLbaf112b05, mRNA sequence	--	--	--	--	Q6YZZ6	882	2.33428e-117	Germin-like protein 8-4 OS=Oryza sativa subsp. japonica GN=GER1 PE=2 SV=1	PF00190	Cupin	--	--	GO:0030145//GO:0045735	manganese ion binding//nutrient reservoir activity	GO:0048046	apoplast	--	--	--	--
		c121099_g2	357129421	XP_003566360.1	964	9.13338e-128	PREDICTED: germin-like protein 5-1 [Brachypodium distachyon]	151418953	AK250304.1	499	0	Hordeum vulgare subsp. vulgare cDNA clone: FLbaf75g14, mRNA sequence	--	--	--	--	Q6I544	806	1.08479e-104	Germin-like protein 5-1 OS=Oryza sativa subsp. japonica GN=Os05g0277500 PE=2 SV=1	PF00190	Cupin	--	--	GO:0045735	nutrient reservoir activity	--	--	--	--	--	--
		c138573_g1	669031506	CDM86519.1	851	8.73097e-111	unnamed protein product [Triticum aestivum]	669026884	HG670306.1	334	1.05384e-172	Triticum aestivum chromosome 3B, genomic scaffold, cultivar Chinese Spring	--	--	--	--	Q942A7	749	3.70869e-96	Germin-like protein 1-4 OS=Oryza sativa subsp. japonica GN=Os01g0952100 PE=1 SV=1	PF00190//PF06007//PF01515	Cupin//Phosphonate metabolism protein PhnJ//Phosphate acetyl/butaryl transferase	GO:0019700//GO:0008152//GO:0042916	organic phosphonate catabolic process//metabolic process//alkylphosphonate transport	GO:0016829//GO:0016746//GO:0045735	lyase activity//transferase activity, transferring acyl groups//nutrient reservoir activity	--	--	--	--	--	--
		c138183_g3	475614984	EMT29286.1	514	7.53627e-63	Germin-like protein 1-3 [Aegilops tauschii]	242055588	XM_002456895.1	202	1.2007e-99	Sorghum bicolor hypothetical protein, mRNA	--	--	--	--	Q942A8	467	8.76037e-57	Germin-like protein 1-3 OS=Oryza sativa subsp. japonica GN=GER8 PE=2 SV=1	PF02289//PF00190	Cyclohydrolase (MCH)//Cupin	GO:0046656//GO:0006730//GO:0006807	folic acid biosynthetic process//one-carbon metabolic process//nitrogen compound metabolic process	GO:0018759//GO:0045735	methenyltetrahydromethanopterin cyclohydrolase activity//nutrient reservoir activity	--	--	--	--	--	--
		c138183_g2	475614984	EMT29286.1	488	1.42616e-59	Germin-like protein 1-3 [Aegilops tauschii]	242055588	XM_002456895.1	168	7.51802e-81	Sorghum bicolor hypothetical protein, mRNA	--	--	--	--	Q942A8	449	1.51645e-54	Germin-like protein 1-3 OS=Oryza sativa subsp. japonica GN=GER8 PE=2 SV=1	PF00190	Cupin	--	--	GO:0045735	nutrient reservoir activity	--	--	--	--	--	--
		c138183_g6	669031503	CDM86516.1	564	9.0839e-70	unnamed protein product [Triticum aestivum]	669026884	HG670306.1	236	1.84311e-118	Triticum aestivum chromosome 3B, genomic scaffold, cultivar Chinese Spring	--	--	--	--	Q942A8	532	5.90896e-66	Germin-like protein 1-3 OS=Oryza sativa subsp. japonica GN=GER8 PE=2 SV=1	PF00190	Cupin	--	--	GO:0045735	nutrient reservoir activity	--	--	--	--	--	--
		gene_id	NR GI	NR ID	NR Score	NR Evalue	NR Description	NT GI	NT ID	NT Score	NT Evalue	NT Description	KO ID	KO Name	KO Description	Http Link	Swissprot ID	Swissprot Score	Swissprot Evalue	Swissprot Description	PFAM ID	PFAM description	Gene Ontology Biological Pathway	BP Description	Gene Ontology Molecular Function	MF Description	Gene Ontology Cellular Component	CC Description	KOG ID	KOG ID	KOG Description	KOG Description
	NAM	c124735_g1	474317318	EMS62153.1	145	1.37069e-07	NAC domain-containing protein 74 [Triticum urartu]	--	--	--	--	--	--	--	--	--	Q7GCL7	133	5.10627e-07	NAC domain-containing protein 74 OS=Oryza sativa subsp. japonica GN=NAC74 PE=2 SV=1	PF02365	No apical meristem (NAM) protein	GO:0006355	regulation of transcription, DNA-templated	GO:0003677	DNA binding	--	--	--	--	--	--
		c130955_g1	326500010	BAJ90840.1	504	1.15159e-56	predicted protein [Hordeum vulgare subsp. vulgare]>gi|326530876|dbj|BAK01236.1| predicted protein [Hordeum vulgare subsp. vulgare]	241988066	AK335323.1	363	0	Triticum aestivum cDNA, clone: WT012_J21, cultivar: Chinese Spring	--	--	--	--	O49459	374	2.76588e-39	NAC domain-containing protein 73 OS=Arabidopsis thaliana GN=NAC073 PE=2 SV=1	PF02365	No apical meristem (NAM) protein	GO:0006355	regulation of transcription, DNA-templated	GO:0003677	DNA binding	--	--	--	--	--	--
		c120829_g3	326500010	BAJ90840.1	955	8.96276e-124	predicted protein [Hordeum vulgare subsp. vulgare]>gi|326530876|dbj|BAK01236.1| predicted protein [Hordeum vulgare subsp. vulgare]	241988066	AK335323.1	517	0	Triticum aestivum cDNA, clone: WT012_J21, cultivar: Chinese Spring	--	--	--	--	O49459	738	1.59646e-92	NAC domain-containing protein 73 OS=Arabidopsis thaliana GN=NAC073 PE=2 SV=1	PF02365	No apical meristem (NAM) protein	GO:0006355	regulation of transcription, DNA-templated	GO:0003677	DNA binding	--	--	--	--	--	--
		c121078_g3	525343004	NP_001266823.1	446	7.23217e-51	uncharacterized protein LOC100845863 [Brachypodium distachyon]>gi|721688702|ref|XP_010239582.1| PREDICTED: uncharacterized protein LOC100845863 isoform X1 [Brachypodium distachyon]>gi|387598828|gb|AFJ91962.1| SWN2 [Brachypodium distachyon]	721688701	XM_010241280.1	227	1.90371e-113	PREDICTED: Brachypodium distachyon NAC domain-containing protein 7-like (SWN2), transcript variant X1, mRNA	--	--	--	--	Q9FWX2	417	8.06522e-47	NAC domain-containing protein 7 OS=Arabidopsis thaliana GN=NAC007 PE=1 SV=2	PF02365	No apical meristem (NAM) protein	GO:0006355	regulation of transcription, DNA-templated	GO:0003677	DNA binding	--	--	--	--	--	--
		gene_id	NR GI	NR ID	NR Score	NR Evalue	NR Description	NT GI	NT ID	NT Score	NT Evalue	NT Description	KO ID	KO Name	KO Description	Http Link	Swissprot ID	Swissprot Score	Swissprot Evalue	Swissprot Description	PFAM ID	PFAM description	Gene Ontology Biological Pathway	BP Description	Gene Ontology Molecular Function	MF Description	Gene Ontology Cellular Component	CC Description	KOG ID	KOG ID	KOG Description	KOG Description
	AUXIN-related genes	c151014_g1	669029502	CDM83724.1	1280	1.7425e-163	unnamed protein product [Triticum aestivum]	326530519	AK366483.1	626	0	Hordeum vulgare subsp. vulgare mRNA for predicted protein, partial cds, clone: NIASHv2043G10	K14664	ILR1	IAA-amino acid hydrolase	http://www.genome.jp/dbget-bin/www_bget?ko:K14664	Q5N8F2	1175	2.24123e-148	IAA-amino acid hydrolase ILR1-like 2 OS=Oryza sativa subsp. japonica GN=ILL2 PE=2 SV=1	PF01546	Peptidase family M20/M25/M40	GO:0008152	metabolic process	GO:0016787	hydrolase activity	--	--	--	--	--	--
		c125889_g1	326494982	BAJ85586.1	639	3.63628e-81	predicted protein [Hordeum vulgare subsp. vulgare]>gi|326516900|dbj|BAJ96442.1| predicted protein [Hordeum vulgare subsp. vulgare]	326516899	AK365239.1	344	1.74456e-178	Hordeum vulgare subsp. vulgare mRNA for predicted protein, complete cds, clone: NIASHv2032H21	K14484	IAA	auxin-responsive protein IAA	http://www.genome.jp/dbget-bin/www_bget?ko:K14484	P0C133	459	2.94557e-55	Auxin-responsive protein IAA31 OS=Oryza sativa subsp. japonica GN=IAA31 PE=2 SV=1	PF02309//PF00564	AUX/IAA family//PB1 domain	GO:0009734//GO:0006355	auxin-activated signaling pathway//regulation of transcription, DNA-templated	GO:0046983//GO:0005515	protein dimerization activity//protein binding	GO:0005634	nucleus	--	--	--	--
		c120317_g1	326494982	BAJ85586.1	196	1.28598e-16	predicted protein [Hordeum vulgare subsp. vulgare]>gi|326516900|dbj|BAJ96442.1| predicted protein [Hordeum vulgare subsp. vulgare]	326516899	AK365239.1	195	7.76193e-96	Hordeum vulgare subsp. vulgare mRNA for predicted protein, complete cds, clone: NIASHv2032H21	K14484	IAA	auxin-responsive protein IAA	http://www.genome.jp/dbget-bin/www_bget?ko:K14484	P0C133	177	6.94852e-15	Auxin-responsive protein IAA31 OS=Oryza sativa subsp. japonica GN=IAA31 PE=2 SV=1	PF02309	AUX/IAA family	GO:0009734//GO:0006355	auxin-activated signaling pathway//regulation of transcription, DNA-templated	GO:0046983	protein dimerization activity	GO:0005634	nucleus	--	--	--	--
		c151014_g1	669029502	CDM83724.1	1280	1.7425e-163	unnamed protein product [Triticum aestivum]	326530519	AK366483.1	626	0	Hordeum vulgare subsp. vulgare mRNA for predicted protein, partial cds, clone: NIASHv2043G10	K14664	ILR1	IAA-amino acid hydrolase	http://www.genome.jp/dbget-bin/www_bget?ko:K14664	Q5N8F2	1175	2.24123e-148	IAA-amino acid hydrolase ILR1-like 2 OS=Oryza sativa subsp. japonica GN=ILL2 PE=2 SV=1	PF01546	Peptidase family M20/M25/M40	GO:0008152	metabolic process	GO:0016787	hydrolase activity	--	--	--	--	--	--
		c143722_g1	115455921	NP_001051561.1	690	9.43239e-89	Os03g0797400 [Oryza sativa Japonica Group]>gi|31126749|gb|AAP44669.1| putative indole-3-glycerol phosphate lyase [Oryza sativa Japonica Group]>gi|108711559|gb|ABF99354.1| Indole-3-glycerol phosphate lyase, chloroplast precursor, putative, expressed [Oryza sativa Japonica Group]>gi|113550032|dbj|BAF13475.1| Os03g0797400 [Oryza sativa Japonica Group]>gi|215704212|dbj|BAG93052.1| unnamed protein pro…	573938938	XM_006651843.1	232	5.68295e-116	PREDICTED: Oryza brachyantha indole-3-glycerol phosphate lyase, chloroplastic-like (LOC102719945), partial mRNA	K01695	trpA	tryptophan synthase alpha chain	http://www.genome.jp/dbget-bin/www_bget?ko:K01695	P42390	586	1.4565e-76	Indole-3-glycerol phosphate lyase, chloroplastic OS=Zea mays GN=BX1 PE=1 SV=2	PF15202//PF00290	Adipogenin//Tryptophan synthase alpha chain	GO:0006568//GO:0045444//GO:0006952//GO:0009094//GO:0000162//GO:0006571	tryptophan metabolic process//fat cell differentiation//defense response//L-phenylalanine biosynthetic process//tryptophan biosynthetic process//tyrosine biosynthetic process	GO:0016829//GO:0004834	lyase activity//tryptophan synthase activity	GO:0009507	chloroplast	KOG4175	KOG4175	Tryptophan synthase alpha chain	Tryptophan synthase alpha chain
		c126236_g1	670374751	XP_008668747.1	528	6.96138e-66	PREDICTED: indole-3-acetic acid-induced protein ARG7-like [Zea mays]>gi|414584963|tpg|DAA35534.1| TPA: hypothetical protein ZEAMMB73_815892 [Zea mays]	670374750	XM_008670525.1	255	4.57557e-129	PREDICTED: Zea mays indole-3-acetic acid-induced protein ARG7-like (LOC103645805), mRNA	K14488	SAUR	SAUR family protein	http://www.genome.jp/dbget-bin/www_bget?ko:K14488	P32295	153	4.40277e-12	Indole-3-acetic acid-induced protein ARG7 OS=Vigna radiata var. radiata GN=ARG7 PE=2 SV=1	PF02519	Auxin responsive protein	GO:0009733	response to auxin	--	--	--	--	--	--	--	--
		c126541_g1	721687926	XP_010239379.1	600	1.18186e-73	PREDICTED: uncharacterized protein LOC100841069 [Brachypodium distachyon]	721687925	XM_010241077.1	295	5.18466e-151	PREDICTED: Brachypodium distachyon uncharacterized LOC100841069 (LOC100841069), mRNA	K14488	SAUR	SAUR family protein	http://www.genome.jp/dbget-bin/www_bget?ko:K14488	P32295	181	5.35534e-15	Indole-3-acetic acid-induced protein ARG7 OS=Vigna radiata var. radiata GN=ARG7 PE=2 SV=1	PF02519	Auxin responsive protein	GO:0009733	response to auxin	--	--	--	--	--	--	--	--
		c108855_g1	475566028	EMT14932.1	752	2.81217e-97	Strictosidine synthase 3 [Aegilops tauschii]	241983176	AK331116.1	355	0	Triticum aestivum cDNA, clone: SET6_E02, cultivar: Chinese Spring	--	--	--	--	Q4V3D9	484	6.68149e-58	Protein STRICTOSIDINE SYNTHASE-LIKE 10 OS=Arabidopsis thaliana GN=SSL10 PE=2 SV=1	PF03088//PF01436//PF01731	Strictosidine synthase//NHL repeat//Arylesterase	GO:0042432//GO:0009058//GO:0016114	indole biosynthetic process//biosynthetic process//terpenoid biosynthetic process	GO:0004064//GO:0016844//GO:0005515	arylesterase activity//strictosidine synthase activity//protein binding	--	--	--	--	--	--
		c141299_g1	326527419	BAK07984.1	1542	0	predicted protein, partial [Hordeum vulgare subsp. vulgare]	326527418	AK376790.1	743	0	Hordeum vulgare subsp. vulgare mRNA for predicted protein, partial cds, clone: NIASHv3136E10	--	--	--	--	Q9LPL3	904	1.16435e-112	Probable indole-3-pyruvate monooxygenase YUCCA11 OS=Arabidopsis thaliana GN=YUC11 PE=2 SV=1	PF01266//PF13241//PF02558//PF12831//PF00899//PF01494//PF00743//PF07992//PF01134//PF01593//PF00070//PF05834//PF02826//PF01210	FAD dependent oxidoreductase//Putative NAD(P)-binding//Ketopantoate reductase PanE/ApbA//FAD dependent oxidoreductase//ThiF family//FAD binding domain//Flavin-binding monooxygenase-like//Pyridine nucleotide-disulphide oxidoreductase//Glucose inhibited division protein A//Flavin containing amine oxidoreductase//Pyridine nucleotide-disulphide oxidoreductase//Lycopene cyclase protein//D-isomer speci…	GO:0006779//GO:0008033//GO:0055114//GO:0016117//GO:0015940//GO:0019354//GO:0046168	porphyrin-containing compound biosynthetic process//tRNA processing//oxidation-reduction process//carotenoid biosynthetic process//pantothenate biosynthetic process//siroheme biosynthetic process//glycerol-3-phosphate catabolic process	GO:0004499//GO:0016705//GO:0043115//GO:0016491//GO:0050661//GO:0051287//GO:0071949//GO:0016616//GO:0008677//GO:0008641//GO:0050660	N,N-dimethylaniline monooxygenase activity//oxidoreductase activity, acting on paired donors, with incorporation or reduction of molecular oxygen//precorrin-2 dehydrogenase activity//oxidoreductase activity//NADP binding//NAD binding//FAD binding//oxidoreductase activity, acting on the CH-OH group of donors, NAD or NADP as acceptor//2-dehydropantoate 2-reductase activity//small protein activating…	--	--	KOG1399	KOG1399	Flavin-containing monooxygenase	Flavin-containing monooxygenase
	CONSTANS-LIKE 10	c145011_g1	357124499	XP_003563937.1	883	1.61038e-106	PREDICTED: zinc finger protein CONSTANS-LIKE 9-like isoform X1 [Brachypodium distachyon]	151426737	AK253130.1	396	0	Hordeum vulgare subsp. vulgare cDNA clone: FLbaf114k16, mRNA sequence	--	--	--	--	Q9LUA9	452	1.94207e-47	Zinc finger protein CONSTANS-LIKE 10 OS=Arabidopsis thaliana GN=COL10 PE=1 SV=1	PF06203//PF00643//PF00130	CCT motif//B-box zinc finger//Phorbol esters/diacylglycerol binding domain (C1 domain)	GO:0035556	intracellular signal transduction	GO:0008270//GO:0005515	zinc ion binding//protein binding	GO:0005622	intracellular	--	--	--	--
	HEADING DATE	c142796_g3	168809201	ACA29357.1	889	2.1126e-110	flower locus T3 [Hordeum vulgare subsp. vulgare]>gi|168809203|gb|ACA29358.1| flower locus T3 [Hordeum vulgare subsp. vulgare]>gi|168809205|gb|ACA29359.1| flower locus T3 [Hordeum vulgare subsp. vulgare]>gi|168809207|gb|ACA29360.1| flower locus T3 [Hordeum vulgare subsp. vulgare]>gi|168809209|gb|ACA29361.1| flower locus T3 [Hordeum vulgare subsp. vulgare]>gi|168809211|gb|ACA29362.1| flower locus T…	721636446	XM_003568040.2	459	0	PREDICTED: Brachypodium distachyon protein HEADING DATE 3B-like (LOC100827772), mRNA	K16223	FT	protein FLOWERING LOCUS T	http://www.genome.jp/dbget-bin/www_bget?ko:K16223	Q8VWH2	592	5.7506e-69	Protein HEADING DATE 3B OS=Oryza sativa subsp. japonica GN=HD3B PE=2 SV=1	PF16011//PF06743//PF03526	Carbohydrate-binding family 9//FAST kinase-like protein, subdomain 1//Colicin E1 (microcin) immunity protein	GO:0005975//GO:0016052//GO:0006955//GO:0030153	carbohydrate metabolic process//carbohydrate catabolic process//immune response//bacteriocin immunity	GO:0015643//GO:0004672//GO:0030246//GO:0004553	toxic substance binding//protein kinase activity//carbohydrate binding//hydrolase activity, hydrolyzing O-glycosyl compounds	GO:0019814	immunoglobulin complex	KOG3346	KOG3346	Phosphatidylethanolamine binding protein	Phosphatidylethanolamine binding protein
	Flowering-promoting factor 1	c116934_g3	472909785	EMS35779.1	435	5.52197e-52	hypothetical protein TRIUR3_30879 [Triticum urartu]	326506555	AK355377.1	175	1.55942e-84	Hordeum vulgare subsp. vulgare mRNA for predicted protein, complete cds, clone: NIASHv1019O15	--	--	--	--	A3BNA1	383	6.44546e-45	Flowering-promoting factor 1-like protein 5 OS=Oryza sativa subsp. japonica GN=Os07g0671000 PE=3 SV=1	PF00614	Phospholipase D Active site motif	--	--	GO:0003824	catalytic activity	--	--	--	--	--	--
		gene_id	NR GI	NR ID	NR Score	NR Evalue	NR Description	NT GI	NT ID	NT Score	NT Evalue	NT Description	KO ID	KO Name	KO Description	Http Link	Swissprot ID	Swissprot Score	Swissprot Evalue	Swissprot Description	PFAM ID	PFAM description	Gene Ontology Biological Pathway	BP Description	Gene Ontology Molecular Function	MF Description	Gene Ontology Cellular Component	CC Description	KOG ID	KOG ID	KOG Description	KOG Description
AV-BV	Stress response	c131021_g1	475527729	EMT07518.1	944	7.73579e-122	Peroxidase 2 [Aegilops tauschii]	151419787	AK251139.1	365	0	Hordeum vulgare subsp. vulgare cDNA clone: FLbaf108k05, mRNA sequence	K00430	E1.11.1.7	peroxidase	http://www.genome.jp/dbget-bin/www_bget?ko:K00430	Q9FEQ8	645	4.0977e-79	Peroxidase 2 OS=Zea mays GN=PER2 PE=2 SV=1	PF00141	Peroxidase	GO:0006979//GO:0006804//GO:0055114	response to oxidative stress//obsolete peroxidase reaction//oxidation-reduction process	GO:0004601//GO:0020037	peroxidase activity//heme binding	--	--	--	--	--	--
		c149556_g2	474236359	EMS59576.1	932	5.46334e-122	Tyrosine N-monooxygenase [Triticum urartu]	721688907	XM_003579966.2	351	0	PREDICTED: Brachypodium distachyon tyrosine N-monooxygenase-like (LOC100830479), mRNA	--	--	--	--	Q9M7B7	653	2.85788e-94	Valine N-monooxygenase 2 OS=Manihot esculenta GN=CYP79D2 PE=1 SV=1	PF00067	Cytochrome P450	GO:0055114	oxidation-reduction process	GO:0020037//GO:0016705//GO:0005506	heme binding//oxidoreductase activity, acting on paired donors, with incorporation or reduction of molecular oxygen//iron ion binding	--	--	KOG0156	KOG0156	Cytochrome P450 CYP2 subfamily	Cytochrome P450 CYP2 subfamily
		c150009_g1	473848151	EMS47439.1	1038	2.04022e-133	Peroxidase 70 [Triticum urartu]	116637976	CT835109.1	271	1.94806e-137	Oryza sativa (indica cultivar-group) cDNA clone:OSIGCEA037D09, full insert sequence	K00430	E1.11.1.7	peroxidase	http://www.genome.jp/dbget-bin/www_bget?ko:K00430	Q9FLC0	876	2.24849e-110	Peroxidase 52 OS=Arabidopsis thaliana GN=PER52 PE=2 SV=1	PF00141	Peroxidase	GO:0006979//GO:0006804//GO:0055114	response to oxidative stress//obsolete peroxidase reaction//oxidation-reduction process	GO:0020037//GO:0004601	heme binding//peroxidase activity	--	--	--	--	--	--
		c106721_g1	326526283	BAJ97158.1	246	2.1701e-23	predicted protein [Hordeum vulgare subsp. vulgare]	326526282	AK365955.1	117	1.4977e-52	Hordeum vulgare subsp. vulgare mRNA for predicted protein, complete cds, clone: NIASHv2039F10	K00430	E1.11.1.7	peroxidase	http://www.genome.jp/dbget-bin/www_bget?ko:K00430	Q9SUT2	177	8.114e-15	Peroxidase 39 OS=Arabidopsis thaliana GN=PER39 PE=1 SV=1	PF00141	Peroxidase	GO:0006979//GO:0006804//GO:0055114	response to oxidative stress//obsolete peroxidase reaction//oxidation-reduction process	GO:0020037//GO:0004601	heme binding//peroxidase activity	--	--	--	--	--	--
		c131021_g1	475527729	EMT07518.1	944	7.73579e-122	Peroxidase 2 [Aegilops tauschii]	151419787	AK251139.1	365	0	Hordeum vulgare subsp. vulgare cDNA clone: FLbaf108k05, mRNA sequence	K00430	E1.11.1.7	peroxidase	http://www.genome.jp/dbget-bin/www_bget?ko:K00430	Q9FEQ8	645	4.0977e-79	Peroxidase 2 OS=Zea mays GN=PER2 PE=2 SV=1	PF00141	Peroxidase	GO:0006979//GO:0006804//GO:0055114	response to oxidative stress//obsolete peroxidase reaction//oxidation-reduction process	GO:0004601//GO:0020037	peroxidase activity//heme binding
		c134649_g1	326532500	BAK05179.1	819	2.11451e-103	predicted protein [Hordeum vulgare subsp. vulgare]	326532499	AK373982.1	415	0	Hordeum vulgare subsp. vulgare mRNA for predicted protein, complete cds, clone: NIASHv3049P03	K00430	E1.11.1.7	peroxidase	http://www.genome.jp/dbget-bin/www_bget?ko:K00430	Q9LEH3	575	5.60019e-68	Peroxidase 15 OS=Ipomoea batatas GN=pod PE=1 SV=1	PF00141	Peroxidase	GO:0006979//GO:0006804//GO:0055114	response to oxidative stress//obsolete peroxidase reaction//oxidation-reduction process	GO:0020037//GO:0004601	heme binding//peroxidase activity	--	--	--	--	--	--
		c88494_g1	308080790	NP_001183200.1	178	1.15811e-13	uncharacterized protein LOC100501580 [Zea mays]>gi|238009990|gb|ACR36030.1| unknown [Zea mays]	204309000	EU725463.1	137	1.37111e-63	Triticum aestivum class III peroxidase (Prx109-A) gene, complete cds	K00430	E1.11.1.7	peroxidase	http://www.genome.jp/dbget-bin/www_bget?ko:K00430	P37834	145	4.20711e-10	Peroxidase 1 OS=Oryza sativa subsp. japonica GN=PRX74 PE=2 SV=2	PF00141	Peroxidase	GO:0006979//GO:0006804//GO:0055114	response to oxidative stress//obsolete peroxidase reaction//oxidation-reduction process	GO:0020037//GO:0004601	heme binding//peroxidase activity	--	--	--	--	--	--
		c126236_g1	670374751	XP_008668747.1	528	6.96138e-66	PREDICTED: indole-3-acetic acid-induced protein ARG7-like [Zea mays]>gi|414584963|tpg|DAA35534.1| TPA: hypothetical protein ZEAMMB73_815892 [Zea mays]	670374750	XM_008670525.1	255	4.57557e-129	PREDICTED: Zea mays indole-3-acetic acid-induced protein ARG7-like (LOC103645805), mRNA	K14488	SAUR	SAUR family protein	http://www.genome.jp/dbget-bin/www_bget?ko:K14488	P32295	153	4.40277e-12	Indole-3-acetic acid-induced protein ARG7 OS=Vigna radiata var. radiata GN=ARG7 PE=2 SV=1	PF02519	Auxin responsive protein	GO:0009733	response to auxin	--	--	--	--	--	--	--	--
		c135582_g1	475622751	EMT31966.1	280	4.95606e-25	Putative serine/threonine-protein kinase ndrB [Aegilops tauschii]	242384896	FP098296.1	185	6.395e-90	Phyllostachys edulis cDNA clone: bphylf035b11, full insert sequence	--	--	--	--	--	--	--	--	PF02519	Auxin responsive protein	GO:0009733	response to auxin	--	--	--	--	--	--	--	--
		c143093_g1	475592290	EMT22029.1	2264	0	hypothetical protein F775_12133 [Aegilops tauschii]	326501167	AK367612.1	943	0	Hordeum vulgare subsp. vulgare mRNA for predicted protein, complete cds, clone: NIASHv2059I11	--	--	--	--	--	--	--	--	PF06308//PF01412	23S rRNA methylase leader peptide (ErmC)//Putative GTPase activating protein for Arf	GO:0046677	response to antibiotic	GO:0005096	GTPase activator activity	--	--	--	--	--	--
		c137215_g1	596122020	XP_007221812.1	1433	0	hypothetical protein PRUPE_ppa004101mg [Prunus persica]>gi|462418748|gb|EMJ23011.1| hypothetical protein PRUPE_ppa004101mg [Prunus persica]	596122026	XM_007221751.1	901	0	Prunus persica hypothetical protein (PRUPE_ppa004101mg) mRNA, complete cds	--	--	--	--	Q08298	620	2.75965e-73	Dehydration-responsive protein RD22 OS=Arabidopsis thaliana GN=RD22 PE=2 SV=1	PF01001//PF01613	Hepatitis C virus non-structural protein NS4b//Flavin reductase like domain	GO:0006508//GO:0006144	proteolysis//purine nucleobase metabolic process	GO:0004197//GO:0003968//GO:0004252//GO:0017111//GO:0010181	cysteine-type endopeptidase activity//RNA-directed RNA polymerase activity//serine-type endopeptidase activity//nucleoside-triphosphatase activity//FMN binding	GO:0031379	RNA-directed RNA polymerase complex	--	--	--	--
		c143653_g1	326510033	BAJ87233.1	2262	0	predicted protein [Hordeum vulgare subsp. vulgare]	326525670	AK357668.1	993	0	Hordeum vulgare subsp. vulgare mRNA for predicted protein, complete cds, clone: NIASHv1058O14	--	--	--	--	O65351	989	9.97357e-122	Subtilisin-like protease SBT1.7 OS=Arabidopsis thaliana GN=SBT1.7 PE=1 SV=1	PF01568//PF00082	Molydopterin dinucleotide binding domain//Subtilase family	GO:0006508//GO:0055114	proteolysis//oxidation-reduction process	GO:0016491//GO:0030151//GO:0004252	oxidoreductase activity//molybdenum ion binding//serine-type endopeptidase activity	--	--	--	--	--	--
		c141486_g3	326502112	BAK06548.1	1311	3.47832e-171	predicted protein [Hordeum vulgare subsp. vulgare]	326502111	AK375353.1	598	0	Hordeum vulgare subsp. vulgare mRNA for predicted protein, complete cds, clone: NIASHv3091P08	--	--	--	--	B9DFR3	964	2.97637e-120	Pectin acetylesterase 9 OS=Arabidopsis thaliana GN=PAE9 PE=2 SV=1	PF00326//PF03283//PF01114	Prolyl oligopeptidase family//Pectinacetylesterase//Colipase, N-terminal domain	GO:0006508//GO:0016042//GO:0007586	proteolysis//lipid catabolic process//digestion	GO:0008236//GO:0016787//GO:0008047	serine-type peptidase activity//hydrolase activity//enzyme activator activity	GO:0005576	extracellular region	--	--	--	--
		c120942_g1	721687791	XP_010239344.1	590	6.74652e-70	PREDICTED: probable 3-ketoacyl-CoA synthase 2 [Brachypodium distachyon]	721687790	XM_010241042.1	236	2.35918e-118	PREDICTED: Brachypodium distachyon probable 3-ketoacyl-CoA synthase 2 (LOC100845622), mRNA	K15397	KCS	3-ketoacyl-CoA synthase	http://www.genome.jp/dbget-bin/www_bget?ko:K15397	Q9C6L5	421	5.27571e-46	3-ketoacyl-CoA synthase 5 OS=Arabidopsis thaliana GN=KCS5 PE=1 SV=1	PF08541//PF01726	3-Oxoacyl-[acyl-carrier-protein (ACP)] synthase III C terminal//LexA DNA binding domain	GO:0006508//GO:0008610	proteolysis//lipid biosynthetic process	GO:0004252//GO:0016747	serine-type endopeptidase activity//transferase activity, transferring acyl groups other than amino-acyl groups	--	--	--	--	--	--
		c107653_g1	573946045	XP_006655358.1	361	6.51534e-39	PREDICTED: subtilisin-like protease-like [Oryza brachyantha]	573946044	XM_006655295.1	153	8.70294e-73	PREDICTED: Oryza brachyantha subtilisin-like protease-like (LOC102704616), mRNA	--	--	--	--	Q9ZSP5	236	1.2691e-22	Subtilisin-like protease SBT5.3 OS=Arabidopsis thaliana GN=AIR3 PE=2 SV=1	PF00082	Subtilase family	GO:0006508	proteolysis	GO:0004252	serine-type endopeptidase activity	--	--	--	--	--	--
		c135958_g1	357113696	XP_003558637.1	1897	0	PREDICTED: protein ASPARTIC PROTEASE IN GUARD CELL 2 [Brachypodium distachyon]	241985360	AK332620.1	981	0	Triticum aestivum cDNA, clone: WT004_H06, cultivar: Chinese Spring	--	--	--	--	Q9LS40	438	5.56384e-46	Protein ASPARTIC PROTEASE IN GUARD CELL 1 OS=Arabidopsis thaliana GN=ASPG1 PE=1 SV=1	PF00026	Eukaryotic aspartyl protease	GO:0006508	proteolysis	GO:0004190	aspartic-type endopeptidase activity	--	--	--	--	--	--
		c144736_g1	721631544	XP_003565317.2	964	1.25606e-122	PREDICTED: protein ASPARTIC PROTEASE IN GUARD CELL 1 [Brachypodium distachyon]	669026884	HG670306.1	401	0	Triticum aestivum chromosome 3B, genomic scaffold, cultivar Chinese Spring	--	--	--	--	Q9LS40	643	4.32903e-76	Protein ASPARTIC PROTEASE IN GUARD CELL 1 OS=Arabidopsis thaliana GN=ASPG1 PE=1 SV=1	PF00026	Eukaryotic aspartyl protease	GO:0006508	proteolysis	GO:0004190	aspartic-type endopeptidase activity	--	--	--	--	--	--
		c138781_g3	669027543	CDM80984.1	392	1.19197e-41	unnamed protein product [Triticum aestivum]	326517991	AK376053.1	244	6.98246e-123	Hordeum vulgare subsp. vulgare mRNA for predicted protein, complete cds, clone: NIASHv3113K05	--	--	--	--	Q9LS40	196	7.42282e-16	Protein ASPARTIC PROTEASE IN GUARD CELL 1 OS=Arabidopsis thaliana GN=ASPG1 PE=1 SV=1	PF00026	Eukaryotic aspartyl protease	GO:0006508	proteolysis	GO:0004190	aspartic-type endopeptidase activity	--	--	--	--	--	--
		c145864_g1	326506872	BAJ91477.1	1301	0	predicted protein [Hordeum vulgare subsp. vulgare]	326506871	AK360268.1	837	0	Hordeum vulgare subsp. vulgare mRNA for predicted protein, complete cds, clone: NIASHv1114C07	--	--	--	--	Q851F9	1163	0	Probable zinc metalloprotease EGY3, chloroplastic OS=Oryza sativa subsp. japonica GN=EGY3 PE=2 SV=1	PF02163	Peptidase family M50	GO:0006508	proteolysis	GO:0004222	metalloendopeptidase activity	--	--	--	--	--	--
		c145178_g1	474190979	EMS58154.1	169	9.28574e-11	hypothetical protein TRIUR3_08046 [Triticum urartu]	--	--	--	--	--	--	--	--	--	--	--	--	--	PF03785	Peptidase family C25, C terminal ig-like domain	GO:0006508	proteolysis	GO:0008233	peptidase activity	--	--	--	--	--	--
		c121447_g1	357168212	XP_003581538.1	1527	0	PREDICTED: cytochrome P450 87A3-like [Brachypodium distachyon]	721693687	XM_003581490.2	648	0	PREDICTED: Brachypodium distachyon cytochrome P450 87A3-like (LOC100836615), mRNA	--	--	--	--	Q7XU38	874	9.36589e-107	Cytochrome P450 87A3 OS=Oryza sativa subsp. japonica GN=CYP87A3 PE=2 SV=3	PF00067//PF03811	Cytochrome P450//InsA N-terminal domain	GO:0055114//GO:0006313	oxidation-reduction process//transposition, DNA-mediated	GO:0020037//GO:0016705//GO:0005506	heme binding//oxidoreductase activity, acting on paired donors, with incorporation or reduction of molecular oxygen//iron ion binding	--	--	KOG0157	KOG0157	Cytochrome P450 CYP4/CYP19/CYP26 subfamilies	Cytochrome P450 CYP4/CYP19/CYP26 subfamilies
		c132737_g4	326516352	BAJ92331.1	1168	2.27304e-159	predicted protein [Hordeum vulgare subsp. vulgare]	326516351	AK361124.1	554	0	Hordeum vulgare subsp. vulgare mRNA for predicted protein, complete cds, clone: NIASHv1132O16	K00430	E1.11.1.7	peroxidase	http://www.genome.jp/dbget-bin/www_bget?ko:K00430	A7QEU4	590	7.17624e-73	Peroxidase 5 OS=Vitis vinifera GN=GSVIVT00037159001 PE=1 SV=2	PF00141	Peroxidase	GO:0055114//GO:0006979//GO:0006804	oxidation-reduction process//response to oxidative stress//obsolete peroxidase reaction	GO:0004601//GO:0020037	peroxidase activity//heme binding	--	--	--	--	--	--
		c132737_g2	326525717	BAJ88905.1	1254	3.95951e-169	predicted protein [Hordeum vulgare subsp. vulgare]	326525716	AK357691.1	577	0	Hordeum vulgare subsp. vulgare mRNA for predicted protein, complete cds, clone: NIASHv1059H15	K00430	E1.11.1.7	peroxidase	http://www.genome.jp/dbget-bin/www_bget?ko:K00430	Q9SZH2	766	1.54941e-96	Peroxidase 43 OS=Arabidopsis thaliana GN=PER43 PE=3 SV=2	PF00141	Peroxidase	GO:0055114//GO:0006979//GO:0006804	oxidation-reduction process//response to oxidative stress//obsolete peroxidase reaction	GO:0020037//GO:0004601	heme binding//peroxidase activity	--	--	--	--	--	--
		c129527_g1	357135858	XP_003569525.1	1388	0	PREDICTED: peroxidase 19 [Brachypodium distachyon]	326510026	AK356012.1	675	0	Hordeum vulgare subsp. vulgare mRNA for predicted protein, complete cds, clone: NIASHv1028N21	K00430	E1.11.1.7	peroxidase	http://www.genome.jp/dbget-bin/www_bget?ko:K00430	O22959	895	2.2504e-114	Peroxidase 19 OS=Arabidopsis thaliana GN=PER19 PE=2 SV=1	PF00141	Peroxidase	GO:0055114//GO:0006979//GO:0006804	oxidation-reduction process//response to oxidative stress//obsolete peroxidase reaction	GO:0004601//GO:0020037	peroxidase activity//heme binding	--	--	--	--	--	--
		c130818_g1	473966782	EMS51265.1	237	2.44857e-19	Peroxidase 5 [Triticum urartu]	--	--	--	--	--	K00430	E1.11.1.7	peroxidase	http://www.genome.jp/dbget-bin/www_bget?ko:K00430	Q96520	150	4.55934e-09	Peroxidase 12 OS=Arabidopsis thaliana GN=PER12 PE=1 SV=1	PF00141	Peroxidase	GO:0055114//GO:0006979//GO:0006804	oxidation-reduction process//response to oxidative stress//obsolete peroxidase reaction	GO:0020037//GO:0004601	heme binding//peroxidase activity	--	--	--	--	--	--
		c146708_g4	670404997	XP_008644169.1	973	1.97079e-128	PREDICTED: hypothetical protein isoform X1 [Zea mays]	242375292	FP101411.1	296	1.21433e-151	Phyllostachys edulis cDNA clone: bphylf027h01, full insert sequence	K00430	E1.11.1.7	peroxidase	http://www.genome.jp/dbget-bin/www_bget?ko:K00430	Q43872	767	2.11898e-98	Peroxidase 64 OS=Arabidopsis thaliana GN=PER64 PE=1 SV=1	PF00141	Peroxidase	GO:0055114//GO:0006804//GO:0006979	oxidation-reduction process//obsolete peroxidase reaction//response to oxidative stress	GO:0020037//GO:0004601	heme binding//peroxidase activity	--	--	--	--	--	--
		c137765_g2	475329522	EMT00309.1	1292	4.94482e-176	Peroxidase 1 [Aegilops tauschii]	326497732	AK374760.1	588	0	Hordeum vulgare subsp. vulgare mRNA for predicted protein, partial cds, clone: NIASHv3075J05	K00430	E1.11.1.7	peroxidase	http://www.genome.jp/dbget-bin/www_bget?ko:K00430	P37834	1158	1.19015e-156	Peroxidase 1 OS=Oryza sativa subsp. japonica GN=PRX74 PE=2 SV=2	PF00141	Peroxidase	GO:0055114//GO:0006804//GO:0006979	oxidation-reduction process//obsolete peroxidase reaction//response to oxidative stress	GO:0004601//GO:0020037	peroxidase activity//heme binding	--	--	--	--	--	--
		c120837_g1	326514218	BAJ92259.1	1959	0	predicted protein [Hordeum vulgare subsp. vulgare]	326514217	AK361052.1	591	0	Hordeum vulgare subsp. vulgare mRNA for predicted protein, complete cds, clone: NIASHv1131F04	K13029	CYP71E1	4-hydroxyphenylacetaldehyde oxime monooxygenase	http://www.genome.jp/dbget-bin/www_bget?ko:K13029	O48958	1461	0	4-hydroxyphenylacetaldehyde oxime monooxygenase OS=Sorghum bicolor GN=CYP71E1 PE=2 SV=1	PF02285//PF00067	Cytochrome oxidase c subunit VIII//Cytochrome P450	GO:0055114//GO:0006123//GO:0015992	oxidation-reduction process//mitochondrial electron transport, cytochrome c to oxygen//proton transport	GO:0004129//GO:0020037//GO:0016705//GO:0005506	cytochrome-c oxidase activity//heme binding//oxidoreductase activity, acting on paired donors, with incorporation or reduction of molecular oxygen//iron ion binding	GO:0045277	respiratory chain complex IV	KOG0156	KOG0156	Cytochrome P450 CYP2 subfamily	Cytochrome P450 CYP2 subfamily
		c147501_g1	256260246	ACU65226.1	2316	0	delta 1-pyrroline-5-carboxylate synthetase 1 [Sorghum bicolor]	521953450	JX643980.1	1023	0	Lolium perenne putative delta-1-pyrroline-5-carboxylate 1 mRNA, complete cds	K12657	ALDH18A1, P5CS	delta-1-pyrroline-5-carboxylate synthetase	http://www.genome.jp/dbget-bin/www_bget?ko:K12657	O04015	1895	0	Delta-1-pyrroline-5-carboxylate synthase OS=Actinidia deliciosa PE=2 SV=1	PF01983//PF00171	Guanylyl transferase CofC like//Aldehyde dehydrogenase family	GO:0055114//GO:0008152	oxidation-reduction process//metabolic process	GO:0016779//GO:0016491	nucleotidyltransferase activity//oxidoreductase activity	--	--	KOG4165	KOG4165	Gamma-glutamyl phosphate reductase	Gamma-glutamyl phosphate reductase
		c134314_g3	242042660	XP_002459201.1	446	4.41864e-48	hypothetical protein SORBIDRAFT_02g000460 [Sorghum bicolor]>gi|241922578|gb|EER95722.1| hypothetical protein SORBIDRAFT_02g000460 [Sorghum bicolor]	721629921	XM_003561476.2	104	9.04679e-45	PREDICTED: Brachypodium distachyon gibberellin 2-beta-dioxygenase 8-like (LOC100835996), mRNA	K04125	E1.14.11.13	gibberellin 2-oxidase	http://www.genome.jp/dbget-bin/www_bget?ko:K04125	O49561	360	5.75621e-37	Gibberellin 2-beta-dioxygenase 8 OS=Arabidopsis thaliana GN=GA2OX8 PE=1 SV=2	PF03171	2OG-Fe(II) oxygenase superfamily	GO:0055114//GO:0009685	oxidation-reduction process//gibberellin metabolic process	GO:0005506//GO:0016491//GO:0052635	iron ion binding//oxidoreductase activity//C-20 gibberellin 2-beta-dioxygenase activity	--	--	KOG0143	KOG0143	Iron/ascorbate family oxidoreductases	Iron/ascorbate family oxidoreductases
		c116394_g1	721686855	XP_010239072.1	442	4.99781e-47	PREDICTED: uncharacterized protein LOC104584937 [Brachypodium distachyon]	669026884	HG670306.1	112	5.18599e-49	Triticum aestivum chromosome 3B, genomic scaffold, cultivar Chinese Spring	--	--	--	--	Q5N9X2	230	2.02891e-18	Laccase-4 OS=Oryza sativa subsp. japonica GN=LAC4 PE=2 SV=1	PF00098//PF13495//PF07731	Zinc knuckle//Phage integrase, N-terminal SAM-like domain//Multicopper oxidase	GO:0055114//GO:0015074	oxidation-reduction process//DNA integration	GO:0003677//GO:0008270//GO:0005507//GO:0003676//GO:0016491	DNA binding//zinc ion binding//copper ion binding//nucleic acid binding//oxidoreductase activity	--	--	--	--	--	--
		c139156_g1	10720235	Q41578.1	827	5.47596e-107	RecName: Full=Protochlorophyllide reductase A, chloroplastic; Short=PCR A; AltName: Full=NADPH-protochlorophyllide oxidoreductase A; Short=POR A; Flags: Precursor>gi|510677|emb|CAA54042.1| protochlorophyilide reductase [Triticum aestivum]	19060	X15869.1	480	0	Barley mRNA for NADPH-protochlorophyllide oxidoreductase (PCR)	K00218	E1.3.1.33, por	protochlorophyllide reductase	http://www.genome.jp/dbget-bin/www_bget?ko:K00218	Q41578	827	7.671e-108	Protochlorophyllide reductase A, chloroplastic OS=Triticum aestivum GN=PORA PE=3 SV=1	PF01055//PF01370//PF12242//PF00106	Glycosyl hydrolases family 31//NAD dependent epimerase/dehydratase family//NAD(P)H binding domain of trans-2-enoyl-CoA reductase//short chain dehydrogenase	GO:0055114//GO:0005975//GO:0008152	oxidation-reduction process//carbohydrate metabolic process//metabolic process	GO:0003824//GO:0050662//GO:0004553//GO:0016491	catalytic activity//coenzyme binding//hydrolase activity, hydrolyzing O-glycosyl compounds//oxidoreductase activity	--	--	KOG1208	KOG1208	Dehydrogenases with different specificities (related to short-chain alcohol dehydrogenases)	Dehydrogenases with different specificities (related to short-chain alcohol dehydrogenases)
		c148089_g1	357124174	XP_003563779.1	1774	0	PREDICTED: reticuline oxidase-like protein [Brachypodium distachyon]	721615470	XM_003563731.2	577	0	PREDICTED: Brachypodium distachyon reticuline oxidase-like protein (LOC100826011), mRNA	--	--	--	--	Q8GTB6	968	3.91532e-123	Tetrahydrocannabinolic acid synthase OS=Cannabis sativa PE=1 SV=1	PF01565	FAD binding domain	GO:0055114	oxidation-reduction process	GO:0050660//GO:0016491	flavin adenine dinucleotide binding//oxidoreductase activity	--	--	--	--	--	--
		c116082_g1	514801621	XP_004975713.1	878	2.00429e-114	PREDICTED: putative 12-oxophytodienoate reductase 11 [Setaria italica]>gi|514801623|ref|XP_004975714.1| PREDICTED: putative 12-oxophytodienoate reductase 11 [Setaria italica]	721691396	XM_003579791.2	302	4.56031e-155	PREDICTED: Brachypodium distachyon putative 12-oxophytodienoate reductase 11 (LOC100828447), transcript variant X2, mRNA	K05894	OPR	12-oxophytodienoic acid reductase	http://www.genome.jp/dbget-bin/www_bget?ko:K05894	B9FSC8	861	7.30856e-113	Putative 12-oxophytodienoate reductase 11 OS=Oryza sativa subsp. japonica GN=OPR11 PE=2 SV=1	PF00724	NADH:flavin oxidoreductase / NADH oxidase family	GO:0055114	oxidation-reduction process	GO:0010181//GO:0016491	FMN binding//oxidoreductase activity	--	--	KOG0134	KOG0134	NADH:flavin oxidoreductase/12-oxophytodienoate reductase	NADH:flavin oxidoreductase/12-oxophytodienoate reductase
		c115888_g1	475562926	EMT14164.1	1499	0	Protein SRG1 [Aegilops tauschii]	573957884	XM_006661089.1	55	1.69172e-17	PREDICTED: Oryza brachyantha S-norcoclaurine synthase 1-like (LOC102702594), mRNA	--	--	--	--	Q39224	540	3.59219e-62	Protein SRG1 OS=Arabidopsis thaliana GN=SRG1 PE=2 SV=1	PF13417//PF03171	Glutathione S-transferase, N-terminal domain//2OG-Fe(II) oxygenase superfamily	GO:0055114	oxidation-reduction process	GO:0005515//GO:0016491	protein binding//oxidoreductase activity	--	--	KOG0143	KOG0143	Iron/ascorbate family oxidoreductases	Iron/ascorbate family oxidoreductases
		c126603_g1	326520409	BAK07463.1	672	3.56906e-85	predicted protein, partial [Hordeum vulgare subsp. vulgare]	242380788	FP096621.1	291	5.20232e-149	Phyllostachys edulis cDNA clone: bphylf046a17, full insert sequence	--	--	--	--	Q9SKP9	187	2.99154e-15	Proline-rich protein 2 OS=Arabidopsis thaliana GN=PRP2 PE=2 SV=1	PF10417	C-terminal domain of 1-Cys peroxiredoxin	GO:0055114	oxidation-reduction process	GO:0051920	peroxiredoxin activity	--	--	--	--	--	--
		c130362_g1	1323744	AAC49285.1	1477	0	lipoxygenase, partial [Triticum aestivum]	1323743	U32428.1	555	0	TAU32428 Triticum aestivum lipoxygenase mRNA, partial cds	K15718	LOX1_5	linoleate 9S-lipoxygenase	http://www.genome.jp/dbget-bin/www_bget?ko:K15718	P29114	1249	4.77378e-164	Linoleate 9S-lipoxygenase 1 OS=Hordeum vulgare GN=LOX1.1 PE=1 SV=2	PF00305	Lipoxygenase	GO:0055114	oxidation-reduction process	GO:0046872//GO:0016702	metal ion binding//oxidoreductase activity, acting on single donors with incorporation of molecular oxygen, incorporation of two atoms of oxygen	--	--	--	--	--	--
		c140093_g1	18483217	AAL73968.1	501	9.01789e-59	laccase LAC5-6 [Lolium perenne]	18483216	AF465468.1	232	1.3081e-116	Lolium perenne laccase LAC5-6 mRNA, complete cds	K05909	E1.10.3.2	laccase	http://www.genome.jp/dbget-bin/www_bget?ko:K05909	Q5N9X2	464	2.09973e-54	Laccase-4 OS=Oryza sativa subsp. japonica GN=LAC4 PE=2 SV=1	PF00394	Multicopper oxidase	GO:0055114	oxidation-reduction process	GO:0016491	oxidoreductase activity	--	--	--	--	--	--
		c134168_g1	326495950	BAJ90597.1	2353	0	predicted protein [Hordeum vulgare subsp. vulgare]	326495949	AK359386.1	1056	0	Hordeum vulgare subsp. vulgare mRNA for predicted protein, complete cds, clone: NIASHv1095M03	K05909	E1.10.3.2	laccase	http://www.genome.jp/dbget-bin/www_bget?ko:K05909	Q69L99	1977	0	Laccase-14 OS=Oryza sativa subsp. japonica GN=LAC14 PE=3 SV=1	PF07732//PF07731//PF00394	Multicopper oxidase//Multicopper oxidase//Multicopper oxidase	GO:0055114	oxidation-reduction process	GO:0016491//GO:0005507	oxidoreductase activity//copper ion binding	--	--	KOG1263	KOG1263	Multicopper oxidases	Multicopper oxidases
		c146216_g3	669030440	CDM84967.1	995	1.18651e-130	unnamed protein product [Triticum aestivum]>gi|669031022|emb|CDM85765.1| unnamed protein product [Triticum aestivum]	326490452	AK353671.1	436	0	Hordeum vulgare subsp. vulgare mRNA for predicted protein, complete cds, clone: NIASHv1001P12	K05909	E1.10.3.2	laccase	http://www.genome.jp/dbget-bin/www_bget?ko:K05909	Q0DHL2	899	5.63316e-117	Laccase-12/13 OS=Oryza sativa subsp. japonica GN=LAC12 PE=2 SV=1	PF07732//PF07731//PF00394	Multicopper oxidase//Multicopper oxidase//Multicopper oxidase	GO:0055114	oxidation-reduction process	GO:0016491//GO:0005507	oxidoreductase activity//copper ion binding	--	--	KOG1263	KOG1263	Multicopper oxidases	Multicopper oxidases
		c146216_g4	326510831	BAJ91763.1	789	1.69965e-98	predicted protein [Hordeum vulgare subsp. vulgare]	242088166	XM_002439871.1	348	1.18178e-180	Sorghum bicolor hypothetical protein, mRNA	K05909	E1.10.3.2	laccase	http://www.genome.jp/dbget-bin/www_bget?ko:K05909	Q0DHL2	744	6.78365e-93	Laccase-12/13 OS=Oryza sativa subsp. japonica GN=LAC12 PE=2 SV=1	PF07731//PF07732	Multicopper oxidase//Multicopper oxidase	GO:0055114	oxidation-reduction process	GO:0016491//GO:0005507	oxidoreductase activity//copper ion binding	--	--	KOG1263	KOG1263	Multicopper oxidases	Multicopper oxidases
		c114244_g1	573944315	XP_006654510.1	173	1.57159e-12	PREDICTED: laccase-12/13-like [Oryza brachyantha]	326510830	AK360554.1	153	1.83412e-72	Hordeum vulgare subsp. vulgare mRNA for predicted protein, complete cds, clone: NIASHv1120L06	K05909	E1.10.3.2	laccase	http://www.genome.jp/dbget-bin/www_bget?ko:K05909	Q0DHL2	172	2.78628e-13	Laccase-12/13 OS=Oryza sativa subsp. japonica GN=LAC12 PE=2 SV=1	PF07731	Multicopper oxidase	GO:0055114	oxidation-reduction process	GO:0005507//GO:0016491	copper ion binding//oxidoreductase activity	--	--	--	--	--	--
		c54048_g1	475609544	EMT27412.1	358	2.6349e-38	Gibberellin 2-beta-dioxygenase 8 [Aegilops tauschii]	357168008	XM_003581390.1	160	3.11754e-76	PREDICTED: Brachypodium distachyon gibberellin 2-beta-dioxygenase 8-like (LOC100825573), mRNA	K04125	E1.14.11.13	gibberellin 2-oxidase	http://www.genome.jp/dbget-bin/www_bget?ko:K04125	O49561	204	1.35355e-17	Gibberellin 2-beta-dioxygenase 8 OS=Arabidopsis thaliana GN=GA2OX8 PE=1 SV=2	PF03171	2OG-Fe(II) oxygenase superfamily	GO:0055114	oxidation-reduction process	GO:0016491	oxidoreductase activity	--	--	--	--	--	--
		c130158_g1	475576139	EMT17460.1	1401	0	Gibberellin 20 oxidase 2 [Aegilops tauschii]	669026884	HG670306.1	517	0	Triticum aestivum chromosome 3B, genomic scaffold, cultivar Chinese Spring	--	--	--	--	Q0JH50	995	6.53691e-127	Gibberellin 20 oxidase 2 OS=Oryza sativa subsp. japonica GN=20ox2 PE=1 SV=1	PF03171	2OG-Fe(II) oxygenase superfamily	GO:0055114	oxidation-reduction process	GO:0016491	oxidoreductase activity	--	--	KOG0143	KOG0143	Iron/ascorbate family oxidoreductases	Iron/ascorbate family oxidoreductases
		c135641_g1	357159026	XP_003578315.1	865	1.0015e-113	PREDICTED: fasciclin-like arabinogalactan protein 7 isoform X1 [Brachypodium distachyon]	326532287	AK373876.1	514	0	Hordeum vulgare subsp. vulgare mRNA for predicted protein, complete cds, clone: NIASHv3046C08	--	--	--	--	Q9SJ81	515	3.57345e-62	Fasciclin-like arabinogalactan protein 7 OS=Arabidopsis thaliana GN=FLA7 PE=1 SV=1	PF00305	Lipoxygenase	GO:0055114	oxidation-reduction process	GO:0016702//GO:0046872	oxidoreductase activity, acting on single donors with incorporation of molecular oxygen, incorporation of two atoms of oxygen//metal ion binding	--	--	--	--	--	--
		c138600_g3	326511461	BAJ87744.1	629	3.84416e-76	predicted protein [Hordeum vulgare subsp. vulgare]	326511460	AK356527.1	348	2.50523e-180	Hordeum vulgare subsp. vulgare mRNA for predicted protein, complete cds, clone: NIASHv1035O13	--	--	--	--	Q9SS03	320	1.09663e-32	Dirigent protein 21 OS=Arabidopsis thaliana GN=DIR21 PE=3 SV=1	PF08429	PLU-1-like protein	GO:0055114	oxidation-reduction process	GO:0016706	oxidoreductase activity, acting on paired donors, with incorporation or reduction of molecular oxygen, 2-oxoglutarate as one donor, and incorporation of one atom each of oxygen into both donors	--	--	--	--	--	--
		c89304_g1	475587662	EMT20623.1	670	2.24061e-95	Cytochrome P450 71D10 [Aegilops tauschii]	326533451	AK374060.1	340	3.34991e-176	Hordeum vulgare subsp. vulgare mRNA for predicted protein, complete cds, clone: NIASHv3052J08	--	--	--	--	H2DH19	227	4.71492e-31	Cytochrome P450 CYP71D312 OS=Panax ginseng PE=2 SV=1	PF00067	Cytochrome P450	GO:0055114	oxidation-reduction process	GO:0016705//GO:0005506//GO:0020037	oxidoreductase activity, acting on paired donors, with incorporation or reduction of molecular oxygen//iron ion binding//heme binding	--	--	KOG0156	KOG0156	Cytochrome P450 CYP2 subfamily	Cytochrome P450 CYP2 subfamily
		c144837_g1	475626412	EMT33335.1	1567	0	Cytochrome P450 86A2 [Aegilops tauschii]	151426960	AK249009.1	475	0	Hordeum vulgare subsp. vulgare cDNA clone: FLbaf12o18, mRNA sequence	--	--	--	--	Q9FMY1	675	1.12536e-77	Cytochrome P450 86B1 OS=Arabidopsis thaliana GN=CYP86B1 PE=2 SV=1	PF00067	Cytochrome P450	GO:0055114	oxidation-reduction process	GO:0020037//GO:0005506//GO:0016705	heme binding//iron ion binding//oxidoreductase activity, acting on paired donors, with incorporation or reduction of molecular oxygen	--	--	KOG0157	KOG0157	Cytochrome P450 CYP4/CYP19/CYP26 subfamilies	Cytochrome P450 CYP4/CYP19/CYP26 subfamilies
		c109548_g1	475566262	EMT14997.1	743	4.28612e-93	Cytochrome P450 86A2 [Aegilops tauschii]	326511406	AK356500.1	279	2.09146e-142	Hordeum vulgare subsp. vulgare mRNA for predicted protein, complete cds, clone: NIASHv1035I01	K15398	CYP86A4S	fatty acid omega-hydroxylase	http://www.genome.jp/dbget-bin/www_bget?ko:K15398	Q9CAD6	560	4.58323e-67	Cytochrome P450 86A7 OS=Arabidopsis thaliana GN=CYP86A7 PE=2 SV=1	PF00067	Cytochrome P450	GO:0055114	oxidation-reduction process	GO:0020037//GO:0016705//GO:0005506	heme binding//oxidoreductase activity, acting on paired donors, with incorporation or reduction of molecular oxygen//iron ion binding	--	--	--	--	--	--
		c134460_g4	31126705	AAP44628.1	1317	1.39899e-176	putative cytochrome P-450 [Oryza sativa Japonica Group]	156765867	AK289252.1	555	0	Oryza sativa Japonica Group cDNA, clone: J100081F23, full insert sequence	K00517	E1.14.-.-	--	http://www.genome.jp/dbget-bin/www_bget?ko:K00517	Q9LMX7	961	1.03351e-123	Cytochrome P450 78A5 OS=Arabidopsis thaliana GN=CYP78A5 PE=2 SV=1	PF15761//PF00067	Immortalisation up-regulated protein//Cytochrome P450	GO:0055114	oxidation-reduction process	GO:0020037//GO:0016705//GO:0005506	heme binding//oxidoreductase activity, acting on paired donors, with incorporation or reduction of molecular oxygen//iron ion binding	GO:0005634	nucleus	KOG0156	KOG0156	Cytochrome P450 CYP2 subfamily	Cytochrome P450 CYP2 subfamily
		c144331_g1	836000576	XP_012702885.1	2237	0	PREDICTED: LOW QUALITY PROTEIN: cytochrome P450 77A4-like [Setaria italica]	326494883	AK354318.1	1170	0	Hordeum vulgare subsp. vulgare mRNA for predicted protein, complete cds, clone: NIASHv1006I01	K00517	E1.14.-.-	--	http://www.genome.jp/dbget-bin/www_bget?ko:K00517	Q9LZ31	1495	0	Cytochrome P450 77A4 OS=Arabidopsis thaliana GN=CYP77A4 PE=2 SV=1	PF00067	Cytochrome P450	GO:0055114	oxidation-reduction process	GO:0005506//GO:0016705//GO:0020037	iron ion binding//oxidoreductase activity, acting on paired donors, with incorporation or reduction of molecular oxygen//heme binding	--	--	KOG0156	KOG0156	Cytochrome P450 CYP2 subfamily	Cytochrome P450 CYP2 subfamily
		c130567_g1	13661754	AAK38084.1	348	4.09268e-36	putative cytochrome P450 [Lolium rigidum]	13661753	AF321860.1	181	5.96473e-88	AF321860 Lolium rigidum clone Lol-20-f putative cytochrome P450 mRNA, complete cds	--	--	--	--	E3W9C4	190	2.29359e-15	Alpha-humulene 10-hydroxylase OS=Zingiber zerumbet GN=CYP71BA1 PE=1 SV=1	PF00067	Cytochrome P450	GO:0055114	oxidation-reduction process	GO:0016705//GO:0005506//GO:0020037	oxidoreductase activity, acting on paired donors, with incorporation or reduction of molecular oxygen//iron ion binding//heme binding	--	--	--	--	--	--
		c148058_g2	721662113	XP_010235213.1	1592	0	PREDICTED: uncharacterized protein LOC100834817 isoform X3 [Brachypodium distachyon]	721662103	XM_010236908.1	692	0	PREDICTED: Brachypodium distachyon uncharacterized LOC100834817 (LOC100834817), transcript variant X2, mRNA	--	--	--	--	--	--	--	--	PF00633//PF04805	Helix-hairpin-helix motif//E10-like protein conserved region	GO:0055114	oxidation-reduction process	GO:0003677//GO:0016972	DNA binding//thiol oxidase activity	--	--	--	--	--	--
		c118650_g1	475599059	EMT24129.1	255	7.44922e-24	hypothetical protein F775_26351 [Aegilops tauschii]	326529228	AK369807.1	199	1.03434e-97	Hordeum vulgare subsp. vulgare mRNA for predicted protein, complete cds, clone: NIASHv2098M19	--	--	--	--	--	--	--	--	PF02322	Cytochrome bd terminal oxidase subunit II	GO:0055114	oxidation-reduction process	--	--	GO:0016020	membrane	--	--	--	--
		c143479_g1	475523088	EMT06835.1	239	1.16829e-19	hypothetical protein F775_43196 [Aegilops tauschii]	--	--	--	--	--	K00430	E1.11.1.7	peroxidase	http://www.genome.jp/dbget-bin/www_bget?ko:K00430	A7QEU4	175	3.06739e-12	Peroxidase 5 OS=Vitis vinifera GN=GSVIVT00037159001 PE=1 SV=2	PF00141	Peroxidase	GO:0006804//GO:0006979//GO:0055114	obsolete peroxidase reaction//response to oxidative stress//oxidation-reduction process	GO:0004601//GO:0020037	peroxidase activity//heme binding
		c121697_g1	475503852	EMT04570.1	228	1.20408e-21	Peroxidase 52 [Aegilops tauschii]	326527948	AK357812.1	179	3.16464e-87	Hordeum vulgare subsp. vulgare mRNA for predicted protein, partial cds, clone: NIASHv1062F08	K00430	E1.11.1.7	peroxidase	http://www.genome.jp/dbget-bin/www_bget?ko:K00430	A7NY33	177	2.58158e-15	Peroxidase 4 OS=Vitis vinifera GN=GSVIVT00023967001 PE=1 SV=1	PF00141	Peroxidase	GO:0006804//GO:0006979//GO:0055114	obsolete peroxidase reaction//response to oxidative stress//oxidation-reduction process	GO:0004601//GO:0020037	peroxidase activity//heme binding
		c124466_g2	326494444	BAJ90491.1	610	3.716e-74	predicted protein [Hordeum vulgare subsp. vulgare]	326494443	AK359280.1	245	2.53288e-123	Hordeum vulgare subsp. vulgare mRNA for predicted protein, complete cds, clone: NIASHv1093C19	K00430	E1.11.1.7	peroxidase	http://www.genome.jp/dbget-bin/www_bget?ko:K00430	Q96522	275	2.15429e-26	Peroxidase 45 OS=Arabidopsis thaliana GN=PER45 PE=1 SV=1	PF00141//PF01213	Peroxidase//Adenylate cyclase associated (CAP) N terminal	GO:0006804//GO:0007010//GO:0006979//GO:0055114	obsolete peroxidase reaction//cytoskeleton organization//response to oxidative stress//oxidation-reduction process	GO:0020037//GO:0004601//GO:0003779	heme binding//peroxidase activity//actin binding
		gene_id	NR GI	NR ID	NR Score	NR Evalue	NR Description	NT GI	NT ID	NT Score	NT Evalue	NT Description	KO ID	KO Name	KO Description	Http Link	Swissprot ID	Swissprot Score	Swissprot Evalue	Swissprot Description	PFAM ID	PFAM description	Gene Ontology Biological Pathway	BP Description	Gene Ontology Molecular Function	MF Description	Gene Ontology Cellular Component	CC Description	KOG ID	KOG ID	KOG Description	KOG Description
	Signal transtduction	c123797_g1	357164865	XP_003580193.1	712	2.66777e-88	PREDICTED: expansin-B17-like [Brachypodium distachyon]	721693025	XM_003580145.2	321	2.13743e-165	PREDICTED: Brachypodium distachyon expansin-B17-like (LOC100834157), mRNA	--	--	--	--	Q7X6J9	652	4.87912e-80	Expansin-B17 OS=Oryza sativa subsp. japonica GN=EXPB17 PE=3 SV=2	PF08121	Waglerin family	GO:0007165//GO:0007268	signal transduction//synaptic transmission	GO:0030550	acetylcholine receptor inhibitor activity	GO:0005576	extracellular region	--	--	--	--
		c114021_g1	474392164	EMS65468.1	531	1.5726e-65	hypothetical protein TRIUR3_25775 [Triticum urartu]	326492891	AK359091.1	272	1.50501e-138	Hordeum vulgare subsp. vulgare mRNA for predicted protein, complete cds, clone: NIASHv1089D21	--	--	--	--	--	--	--	--	PF07213	DAP10 membrane protein	GO:0007165//GO:0050776//GO:0014068	signal transduction//regulation of immune response//positive regulation of phosphatidylinositol 3-kinase signaling	GO:0005102//GO:0043548	receptor binding//phosphatidylinositol 3-kinase binding	GO:0016020	membrane	--	--	--	--
		c142751_g1	475520973	EMT06556.1	2246	0	CBL-interacting protein kinase 25 [Aegilops tauschii]	721615501	XM_010229325.1	875	0	PREDICTED: Brachypodium distachyon CBL-interacting protein kinase 25-like (LOC100843416), mRNA	--	--	--	--	Q5Z6X0	1525	0	CBL-interacting protein kinase 25 OS=Oryza sativa subsp. japonica GN=CIPK25 PE=2 SV=1	PF07714//PF06293//PF00069//PF03822	Protein tyrosine kinase//Lipopolysaccharide kinase (Kdo/WaaP) family//Protein kinase domain//NAF domain	GO:0007165//GO:0006468	signal transduction//protein phosphorylation	GO:0004672//GO:0005524//GO:0016773	protein kinase activity//ATP binding//phosphotransferase activity, alcohol group as acceptor	GO:0016020	membrane	KOG0583	KOG0583	Serine/threonine protein kinase	Serine/threonine protein kinase
		c151540_g2	357166137	XP_003580611.1	3158	0	PREDICTED: kinesin-5-like [Brachypodium distachyon]	151425918	AK248141.1	1278	0	Hordeum vulgare subsp. vulgare cDNA clone: FLbaf23c16, mRNA sequence	K10405	KIFC1	kinesin family member C1	http://www.genome.jp/dbget-bin/www_bget?ko:K10405	F4JGP4	1971	0	Kinesin-5 OS=Arabidopsis thaliana GN=ATK5 PE=2 SV=1	PF06156//PF11857//PF14817//PF17078//PF16796//PF07851//PF00769//PF04632//PF10473//PF00225//PF08702//PF03836//PF07926	Protein of unknown function (DUF972)//Domain of unknown function (DUF3377)//HAUS augmin-like complex subunit 5//SWI5-dependent HO expression protein 3//Microtubule binding//TMPIT-like protein//Ezrin/radixin/moesin family//Fusaric acid resistance protein family//Leucine-rich repeats of kinetochore protein Cenp-F/LEK1//Kinesin motor domain//Fibrinogen alpha/beta chain family//RasGAP C-terminus//TPR…	GO:0007165//GO:0051028//GO:0051258//GO:0051225//GO:0006606//GO:0007017//GO:0007018//GO:0030168//GO:0007264//GO:0006810//GO:0048309//GO:0006260	signal transduction//mRNA transport//protein polymerization//spindle assembly//protein import into nucleus//microtubule-based process//microtubule-based movement//platelet activation//small GTPase mediated signal transduction//transport//endoplasmic reticulum inheritance//DNA replication	GO:0045502//GO:0005524//GO:0004222//GO:0042803//GO:0008134//GO:0005102//GO:0003777//GO:0008017//GO:0030674//GO:0005096//GO:0008092	dynein binding//ATP binding//metalloendopeptidase activity//protein homodimerization activity//transcription factor binding//receptor binding//microtubule motor activity//microtubule binding//protein binding, bridging//GTPase activator activity//cytoskeletal protein binding	GO:0005667//GO:0045298//GO:0016021//GO:0005737//GO:0019898//GO:0005874//GO:0070652//GO:0030286//GO:0005577//GO:0005886	transcription factor complex//tubulin complex//integral component of membrane//cytoplasm//extrinsic component of membrane//microtubule//HAUS complex//dynein complex//fibrinogen complex//plasma membrane	KOG0239	KOG0239	Kinesin (KAR3 subfamily)	Kinesin (KAR3 subfamily)
		c134679_g1	669031811	CDM86977.1	910	1.67755e-119	unnamed protein product [Triticum aestivum]	357131786	XM_003567467.1	350	0	PREDICTED: Brachypodium distachyon rho GTPase-activating protein 1-like (LOC100835326), mRNA	--	--	--	--	Q9FMR1	661	1.89477e-80	Rho GTPase-activating protein 1 OS=Arabidopsis thaliana GN=ROPGAP1 PE=2 SV=1	PF00620	RhoGAP domain	GO:0007165	signal transduction	--	--	--	--	KOG4270	KOG4270	GTPase-activator protein	GTPase-activator protein
		c121052_g2	475533524	EMT08402.1	458	2.10737e-52	hypothetical protein F775_09233 [Aegilops tauschii]	--	--	--	--	--	--	--	--	--	Q9FIG6	176	1.73749e-13	Dirigent protein 1 OS=Arabidopsis thaliana GN=DIR1 PE=2 SV=1	PF00672	HAMP domain	GO:0007165	signal transduction	GO:0004871	signal transducer activity	GO:0016021	integral component of membrane	--	--	--	--
		c151137_g2	357134335	XP_003568773.1	629	5.84552e-77	PREDICTED: uncharacterized protein LOC100829094 [Brachypodium distachyon]	326530615	AK369905.1	350	0	Hordeum vulgare subsp. vulgare mRNA for predicted protein, complete cds, clone: NIASHv2100O02	--	--	--	--	--	--	--	--	PF13499//PF13833//PF13405//PF00036//PF13202//PF10591	EF-hand domain pair//EF-hand domain pair//EF-hand domain//EF hand//EF hand//Secreted protein acidic and rich in cysteine Ca binding region	GO:0007165	signal transduction	GO:0005509	calcium ion binding	GO:0005578	proteinaceous extracellular matrix	--	--	--	--
		c138166_g3	326500998	BAJ98730.1	1026	2.62679e-128	predicted protein [Hordeum vulgare subsp. vulgare]	326500997	AK367527.1	576	0	Hordeum vulgare subsp. vulgare mRNA for predicted protein, complete cds, clone: NIASHv2058I02	--	--	--	--	C0LGR3	514	3.38135e-57	Probable LRR receptor-like serine/threonine-protein kinase At4g26540 OS=Arabidopsis thaliana GN=At4g26540 PE=2 SV=1	PF07714//PF11837//PF00069//PF13855	Protein tyrosine kinase//Domain of unknown function (DUF3357)//Protein kinase domain//Leucine rich repeat	GO:0006012//GO:0005985//GO:0006468//GO:0005982	galactose metabolic process//sucrose metabolic process//protein phosphorylation//starch metabolic process	GO:0004672//GO:0005515//GO:0004575//GO:0005524//GO:0004564	protein kinase activity//protein binding//sucrose alpha-glucosidase activity//ATP binding//beta-fructofuranosidase activity	GO:0017177	glucosidase II complex	--	--	--	--
		c143596_g1	326500998	BAJ98730.1	2339	0	predicted protein [Hordeum vulgare subsp. vulgare]	326500997	AK367527.1	1157	0	Hordeum vulgare subsp. vulgare mRNA for predicted protein, complete cds, clone: NIASHv2058I02	--	--	--	--	C0LGR3	1350	6.13533e-173	Probable LRR receptor-like serine/threonine-protein kinase At4g26540 OS=Arabidopsis thaliana GN=At4g26540 PE=2 SV=1	PF13855//PF00560	Leucine rich repeat//Leucine Rich Repeat	--	--	GO:0005515	protein binding	--	--	KOG0619	KOG0619	FOG: Leucine rich repeat	FOG: Leucine rich repeat
		c108187_g1	357118213	XP_003560852.1	361	8.08445e-57	PREDICTED: potassium channel KOR1 [Brachypodium distachyon]	326527408	AK376785.1	257	5.7744e-130	Hordeum vulgare subsp. vulgare mRNA for predicted protein, complete cds, clone: NIASHv3136A21	--	--	--	--	Q653P0	301	1.78838e-48	Potassium channel KOR1 OS=Oryza sativa subsp. japonica GN=Os06g0250600 PE=2 SV=1	PF00845	Geminivirus BL1 movement protein	GO:0046740	transport of virus in host, cell to cell	GO:0003677	DNA binding	GO:0033644	host cell membrane	--	--	--	--
		c122753_g1	326527409	BAK07979.1	474	2.87716e-50	predicted protein [Hordeum vulgare subsp. vulgare]	--	--	--	--	--	--	--	--	--	Q653P0	374	1.73458e-37	Potassium channel KOR1 OS=Oryza sativa subsp. japonica GN=Os06g0250600 PE=2 SV=1	PF00520	Ion transport protein	GO:0055085//GO:0006811	transmembrane transport//ion transport	GO:0005216	ion channel activity	GO:0016020	membrane	--	--	--	--
		c149467_g1	222635324	EEE65456.1	1297	0	hypothetical protein OsJ_20828 [Oryza sativa Japonica Group]	721616551	XM_003560804.2	581	0	PREDICTED: Brachypodium distachyon potassium channel KOR1 (LOC100846468), mRNA	--	--	--	--	Q653P0	1294	0	Potassium channel KOR1 OS=Oryza sativa subsp. japonica GN=Os06g0250600 PE=2 SV=1	PF00023//PF00520//PF13606	Ankyrin repeat//Ion transport protein//Ankyrin repeat	GO:0006811//GO:0055085	ion transport//transmembrane transport	GO:0005216//GO:0005515	ion channel activity//protein binding	GO:0016020	membrane	KOG0498	KOG0498	K+-channel ERG and related proteins, contain PAS/PAC sensor domain	K+-channel ERG and related proteins, contain PAS/PAC sensor domain
		c151415_g3	475505063	EMT04692.1	464	1.92222e-53	hypothetical protein F775_21578 [Aegilops tauschii]	151425925	AK248148.1	276	9.30235e-141	Hordeum vulgare subsp. vulgare cDNA clone: FLbaf42e16, mRNA sequence	--	--	--	--	Q9LUI1	301	1.13468e-30	Leucine-rich repeat extensin-like protein 6 OS=Arabidopsis thaliana GN=LRX6 PE=2 SV=1	PF13855	Leucine rich repeat	--	--	GO:0005515	protein binding	--	--	--	--	--	--
		c131324_g2	326487930	BAJ89804.1	365	1.2693e-37	predicted protein [Hordeum vulgare subsp. vulgare]	326487929	AK358591.1	244	6.10833e-123	Hordeum vulgare subsp. vulgare mRNA for predicted protein, complete cds, clone: NIASHv1079H06	--	--	--	--	Q9LHF1	203	5.38504e-17	Leucine-rich repeat extensin-like protein 4 OS=Arabidopsis thaliana GN=LRX4 PE=2 SV=1	--	--	--	--	--	--	--	--	--	--	--	--
		c131721_g1	514710073	XP_004951943.1	450	8.21718e-46	PREDICTED: leucine-rich repeat extensin-like protein 6 [Setaria italica]	326487929	AK358591.1	242	2.07285e-121	Hordeum vulgare subsp. vulgare mRNA for predicted protein, complete cds, clone: NIASHv1079H06	--	--	--	--	O65375	253	1.73115e-21	Leucine-rich repeat extensin-like protein 1 OS=Arabidopsis thaliana GN=LRX1 PE=1 SV=1	PF13855	Leucine rich repeat	--	--	GO:0005515	protein binding	--	--	--	--	--	--
		c128656_g1	215764975	BAG86672.1	914	9.82703e-114	unnamed protein product [Oryza sativa Japonica Group]	721632170	XM_003569597.2	491	0	PREDICTED: Brachypodium distachyon pleiotropic drug resistance protein 6 (LOC100837877), mRNA	--	--	--	--	Q8GU87	921	1.04076e-105	ABC transporter G family member 31 OS=Oryza sativa subsp. japonica GN=ABCG31 PE=2 SV=3	PF06422//PF01061	CDR ABC transporter//ABC-2 type transporter	GO:0006810	transport	GO:0042626//GO:0005524	ATPase activity, coupled to transmembrane movement of substances//ATP binding	GO:0016021//GO:0016020	integral component of membrane//membrane	KOG0061	KOG0061	Transporter, ABC superfamily (Breast cancer resistance protein)	Transporter, ABC superfamily (Breast cancer resistance protein)
		c150537_g1	339759320	BAK52287.1	3815	0	ABC transporter [Hordeum vulgare subsp. spontaneum]>gi|339759322|dbj|BAK52288.1| EIBI1 protein [Hordeum vulgare]	339759319	AB534898.1	2375	0	Hordeum vulgare subsp. spontaneum EIBI1 mRNA for ABC transporter, complete cds	--	--	--	--	Q8GU87	3562	0	ABC transporter G family member 31 OS=Oryza sativa subsp. japonica GN=ABCG31 PE=2 SV=3	PF00005//PF00437//PF06414//PF06068//PF00004//PF03193//PF01637//PF01061//PF13304	ABC transporter//Type II/IV secretion system protein//Zeta toxin//TIP49 C-terminus//ATPase family associated with various cellular activities (AAA)//Protein of unknown function, DUF258//Archaeal ATPase//ABC-2 type transporter//AAA domain, putative AbiEii toxin, Type IV TA system	GO:0006200//GO:0006810	obsolete ATP catabolic process//transport	GO:0003924//GO:0003678//GO:0016887//GO:0005525//GO:0005524//GO:0016301	GTPase activity//DNA helicase activity//ATPase activity//GTP binding//ATP binding//kinase activity	GO:0016020//GO:0005657	membrane//replication fork	KOG0065	KOG0065	Pleiotropic drug resistance proteins (PDR1-15), ABC superfamily	Pleiotropic drug resistance proteins (PDR1-15), ABC superfamily
		c101822_g1	339759320	BAK52287.1	279	7.30992e-26	ABC transporter [Hordeum vulgare subsp. spontaneum]>gi|339759322|dbj|BAK52288.1| EIBI1 protein [Hordeum vulgare]	339759321	AB534899.1	163	5.89259e-78	Hordeum vulgare EIBI1 gene for EIBI1 protein, complete cds	--	--	--	--	Q8GU87	239	1.75605e-21	ABC transporter G family member 31 OS=Oryza sativa subsp. japonica GN=ABCG31 PE=2 SV=3	--	--	GO:0006200	obsolete ATP catabolic process	GO:0005524//GO:0016887	ATP binding//ATPase activity	GO:0016020	membrane	--	--	--	--
		c144753_g1	357143208	XP_003572841.1	3193	0	PREDICTED: ABC transporter B family member 2-like [Brachypodium distachyon]	151418820	AK250171.1	1485	0	Hordeum vulgare subsp. vulgare cDNA clone: FLbaf64l02, mRNA sequence	K05658	ABCB1	ATP-binding cassette, subfamily B (MDR/TAP), member 1	http://www.genome.jp/dbget-bin/www_bget?ko:K05658	Q8LPK2	2437	0	ABC transporter B family member 2 OS=Arabidopsis thaliana GN=ABCB2 PE=1 SV=3	PF13304//PF00664//PF03193//PF06414//PF00931//PF00005	AAA domain, putative AbiEii toxin, Type IV TA system//ABC transporter transmembrane region//Protein of unknown function, DUF258//Zeta toxin//NB-ARC domain//ABC transporter	GO:0055085//GO:0006810	transmembrane transport//transport	GO:0016301//GO:0005524//GO:0003924//GO:0042626//GO:0043531//GO:0005525//GO:0016887	kinase activity//ATP binding//GTPase activity//ATPase activity, coupled to transmembrane movement of substances//ADP binding//GTP binding//ATPase activity	GO:0016021	integral component of membrane	KOG0055	KOG0055	Multidrug/pheromone exporter, ABC superfamily	Multidrug/pheromone exporter, ABC superfamily
		c140217_g1	115448047	NP_001047803.1	2157	0	Os02g0693700 [Oryza sativa Japonica Group]>gi|27368851|emb|CAD59583.1| MDR-like ABC transporter [Oryza sativa Japonica Group]>gi|41052997|dbj|BAD07906.1| MDR-like ABC transporter [Oryza sativa Japonica Group]>gi|41053280|dbj|BAD07706.1| MDR-like ABC transporter [Oryza sativa Japonica Group]>gi|113537334|dbj|BAF09717.1| Os02g0693700 [Oryza sativa Japonica Group]>gi|222623481|gb|EEE57613.1| hypothe…	151418820	AK250171.1	1096	0	Hordeum vulgare subsp. vulgare cDNA clone: FLbaf64l02, mRNA sequence	K05658	ABCB1	ATP-binding cassette, subfamily B (MDR/TAP), member 1	http://www.genome.jp/dbget-bin/www_bget?ko:K05658	Q8LPK2	1856	0	ABC transporter B family member 2 OS=Arabidopsis thaliana GN=ABCB2 PE=1 SV=3	PF00664//PF13304//PF01583//PF06414//PF00005//PF03193	ABC transporter transmembrane region//AAA domain, putative AbiEii toxin, Type IV TA system//Adenylylsulphate kinase//Zeta toxin//ABC transporter//Protein of unknown function, DUF258	GO:0010541//GO:0010315//GO:0006144//GO:0000103//GO:0010540//GO:0055085//GO:0006200//GO:0006810	acropetal auxin transport//auxin efflux//purine nucleobase metabolic process//sulfate assimilation//basipetal auxin transport//transmembrane transport//obsolete ATP catabolic process//transport	GO:0004020//GO:0003924//GO:0016887//GO:0005524//GO:0016301//GO:0010329//GO:0042626//GO:0005525	adenylylsulfate kinase activity//GTPase activity//ATPase activity//ATP binding//kinase activity//auxin efflux transmembrane transporter activity//ATPase activity, coupled to transmembrane movement of substances//GTP binding	GO:0005739//GO:0016021//GO:0005886	mitochondrion//integral component of membrane//plasma membrane	KOG0055	KOG0055	Multidrug/pheromone exporter, ABC superfamily	Multidrug/pheromone exporter, ABC superfamily
		c138166_g3	326500998	BAJ98730.1	1026	2.62679e-128	predicted protein [Hordeum vulgare subsp. vulgare]	326500997	AK367527.1	576	0	Hordeum vulgare subsp. vulgare mRNA for predicted protein, complete cds, clone: NIASHv2058I02	--	--	--	--	C0LGR3	514	3.38135e-57	Probable LRR receptor-like serine/threonine-protein kinase At4g26540 OS=Arabidopsis thaliana GN=At4g26540 PE=2 SV=1	PF07714//PF11837//PF00069//PF13855	Protein tyrosine kinase//Domain of unknown function (DUF3357)//Protein kinase domain//Leucine rich repeat	GO:0006012//GO:0005985//GO:0006468//GO:0005982	galactose metabolic process//sucrose metabolic process//protein phosphorylation//starch metabolic process	GO:0004672//GO:0005515//GO:0004575//GO:0005524//GO:0004564	protein kinase activity//protein binding//sucrose alpha-glucosidase activity//ATP binding//beta-fructofuranosidase activity	GO:0017177	glucosidase II complex	--	--	--	--
		c142751_g1	475520973	EMT06556.1	2246	0	CBL-interacting protein kinase 25 [Aegilops tauschii]	721615501	XM_010229325.1	875	0	PREDICTED: Brachypodium distachyon CBL-interacting protein kinase 25-like (LOC100843416), mRNA	--	--	--	--	Q5Z6X0	1525	0	CBL-interacting protein kinase 25 OS=Oryza sativa subsp. japonica GN=CIPK25 PE=2 SV=1	PF07714//PF06293//PF00069//PF03822	Protein tyrosine kinase//Lipopolysaccharide kinase (Kdo/WaaP) family//Protein kinase domain//NAF domain	GO:0007165//GO:0006468	signal transduction//protein phosphorylation	GO:0004672//GO:0005524//GO:0016773	protein kinase activity//ATP binding//phosphotransferase activity, alcohol group as acceptor	GO:0016020	membrane	KOG0583	KOG0583	Serine/threonine protein kinase	Serine/threonine protein kinase
		c151671_g1	669027968	CDM81606.1	3488	0	unnamed protein product [Triticum aestivum]	721632492	XM_010232279.1	1002	0	PREDICTED: Brachypodium distachyon receptor-like serine/threonine-protein kinase ALE2 (LOC100836129), transcript variant X1, mRNA	--	--	--	--	Q8RWW0	1319	6.36122e-165	Receptor-like serine/threonine-protein kinase ALE2 OS=Arabidopsis thaliana GN=ALE2 PE=1 SV=1	PF07714//PF00069	Protein tyrosine kinase//Protein kinase domain	GO:0006468	protein phosphorylation	GO:0004672//GO:0005524	protein kinase activity//ATP binding	--	--	--	--	--	--
		c124429_g1	475622225	EMT31798.1	281	4.55244e-28	Senescence-induced receptor-like serine/threonine-protein kinase [Aegilops tauschii]	242037202	XM_002465951.1	104	4.51072e-45	Sorghum bicolor hypothetical protein, mRNA	--	--	--	--	Q9FM85	126	4.6784e-07	Probable receptor-like protein kinase At5g56460 OS=Arabidopsis thaliana GN=At5g56460 PE=2 SV=1	PF00069//PF07714	Protein kinase domain//Protein tyrosine kinase	GO:0006468	protein phosphorylation	GO:0004672//GO:0005524	protein kinase activity//ATP binding	--	--	--	--	--	--
		c123797_g2	3.716e+08	XP_003580193.2	1806.38	3.77424e-64	PREDICTED: expansin-B18-like [Brachypodium distachyon]	1.84415e+08	XM_003580145.3	938.4	7.52505e-138	PREDICTED: Brachypodium distachyon expansin-B17-like (LOC100834158), mRNA	--	--	--	--	Q7X6J10	652	4.87912e-80	Expansin-B17 OS=Oryza sativa subsp. japonica GN=EXPB17 PE=3 SV=3	PF06305	Waglerin family	GO:0007165//GO:0007269	signal transduction//synaptic transmission	GO:0030551	acetylcholine receptor inhibitor activity	GO:0005576	extracellular region	--	--	--	--
		gene_id	NR GI	NR ID	NR Score	NR Evalue	NR Description	NT GI	NT ID	NT Score	NT Evalue	NT Description	KO ID	KO Name	KO Description	Http Link	Swissprot ID	Swissprot Score	Swissprot Evalue	Swissprot Description	PFAM ID	PFAM description	Gene Ontology Biological Pathway	BP Description	Gene Ontology Molecular Function	MF Description	Gene Ontology Cellular Component	CC Description	KOG ID	KOG ID	KOG Description	KOG Description
	Metabolism associated genes	c104284_g1	475595757	EMT23140.1	607	2.12501e-71	Cellulose synthase A catalytic subunit 4 (UDP-forming) [Aegilops tauschii]	721644471	XM_003569770.2	400	0	PREDICTED: Brachypodium distachyon cellulose synthase A catalytic subunit 4 [UDP-forming] (LOC100837994), mRNA	K10999	CESA	cellulose synthase A	http://www.genome.jp/dbget-bin/www_bget?ko:K10999	A2WV32	596	1.31173e-70	Cellulose synthase A catalytic subunit 4 [UDP-forming] OS=Oryza sativa subsp. indica GN=CESA4 PE=2 SV=2	PF03552	Cellulose synthase	GO:0005985//GO:0005982//GO:0006011//GO:0030244	sucrose metabolic process//starch metabolic process//UDP-glucose metabolic process//cellulose biosynthetic process	GO:0016760	cellulose synthase (UDP-forming) activity	GO:0016020	membrane	--	--	--	--
		c113394_g1	26892110	AAN84553.1	193	1.09165e-15	methyl pectinesterase, partial [Lolium perenne]	26892109	AY165036.1	131	4.16069e-60	Lolium perenne methyl pectinesterase mRNA, partial cds	K01051	E3.1.1.11	pectinesterase	http://www.genome.jp/dbget-bin/www_bget?ko:K01051	O04887	127	2.74724e-07	Pectinesterase 2 OS=Citrus sinensis GN=PECS-2.1 PE=2 SV=1	PF01095	Pectinesterase	GO:0005985//GO:0005982//GO:0042545	sucrose metabolic process//starch metabolic process//cell wall modification	GO:0030599	pectinesterase activity	GO:0005618	cell wall	--	--	--	--
		c134714_g2	326496246	BAJ94585.1	1765	0	predicted protein [Hordeum vulgare subsp. vulgare]	721644471	XM_003569770.2	994	0	PREDICTED: Brachypodium distachyon cellulose synthase A catalytic subunit 4 [UDP-forming] (LOC100837994), mRNA	K10999	CESA	cellulose synthase A	http://www.genome.jp/dbget-bin/www_bget?ko:K10999	A2WV32	1731	0	Cellulose synthase A catalytic subunit 4 [UDP-forming] OS=Oryza sativa subsp. indica GN=CESA4 PE=2 SV=2	PF03552//PF00643	Cellulose synthase//B-box zinc finger	GO:0005985//GO:0030244//GO:0006011//GO:0005982	sucrose metabolic process//cellulose biosynthetic process//UDP-glucose metabolic process//starch metabolic process	GO:0008270//GO:0016760	zinc ion binding//cellulose synthase (UDP-forming) activity	GO:0005622//GO:0016020	intracellular//membrane	--	--	--	--
		c110552_g1	475553219	EMT11949.1	787	3.42868e-96	Cellulose synthase A catalytic subunit 7 (UDP-forming) [Aegilops tauschii]	836021441	XM_012848985.1	375	0	PREDICTED: Setaria italica cellulose synthase A catalytic subunit 7 [UDP-forming] (LOC101780794), mRNA	K10999	CESA	cellulose synthase A	http://www.genome.jp/dbget-bin/www_bget?ko:K10999	Q9AV71	768	2.03578e-94	Cellulose synthase A catalytic subunit 7 [UDP-forming] OS=Oryza sativa subsp. japonica GN=CESA7 PE=2 SV=1	PF03552	Cellulose synthase	GO:0005985//GO:0030244//GO:0005982//GO:0006011	sucrose metabolic process//cellulose biosynthetic process//starch metabolic process//UDP-glucose metabolic process	GO:0016760	cellulose synthase (UDP-forming) activity	GO:0016020	membrane	--	--	--	--
		c148382_g3	326521202	BAJ96804.1	2169	0	predicted protein [Hordeum vulgare subsp. vulgare]	326521201	AK365601.1	883	0	Hordeum vulgare subsp. vulgare mRNA for predicted protein, complete cds, clone: NIASHv2035G06	K01051	E3.1.1.11	pectinesterase	http://www.genome.jp/dbget-bin/www_bget?ko:K01051	O04886	1346	9.4159e-174	Pectinesterase 1 OS=Citrus sinensis GN=PECS-1.1 PE=2 SV=1	PF01095//PF00245//PF04043	Pectinesterase//Alkaline phosphatase//Plant invertase/pectin methylesterase inhibitor	GO:0005985//GO:0042545//GO:0008152//GO:0005982	sucrose metabolic process//cell wall modification//metabolic process//starch metabolic process	GO:0004857//GO:0016791//GO:0030599	enzyme inhibitor activity//phosphatase activity//pectinesterase activity	GO:0005618	cell wall	--	--	--	--
		c128075_g1	721642835	XP_010232068.1	307	4.10723e-27	PREDICTED: polygalacturonase At1g48100-like isoform X2 [Brachypodium distachyon]	669026884	HG670306.1	236	6.84241e-118	Triticum aestivum chromosome 3B, genomic scaffold, cultivar Chinese Spring	--	--	--	--	Q94AJ5	127	5.5675e-06	Probable polygalacturonase At1g80170 OS=Arabidopsis thaliana GN=At1g80170 PE=1 SV=1	PF00295//PF07174	Glycosyl hydrolases family 28//Fibronectin-attachment protein (FAP)	GO:0005985//GO:0005975//GO:0005982	sucrose metabolic process//carbohydrate metabolic process//starch metabolic process	GO:0004650//GO:0050840	polygalacturonase activity//extracellular matrix binding	GO:0005576	extracellular region	--	--	--	--
		c128112_g1	475613835	EMT28888.1	1058	4.90156e-141	Polygalacturonase [Aegilops tauschii]	241988193	AK335451.1	463	0	Triticum aestivum cDNA, clone: WT012_O24, cultivar: Chinese Spring	--	--	--	--	Q949Z1	806	8.14012e-103	Polygalacturonase At1g48100 OS=Arabidopsis thaliana GN=At1g48100 PE=2 SV=1	PF00295	Glycosyl hydrolases family 28	GO:0005985//GO:0005975//GO:0005982	sucrose metabolic process//carbohydrate metabolic process//starch metabolic process	GO:0004650	polygalacturonase activity	--	--	--	--	--	--
		c136738_g1	297600912	NP_001050116.2	888	1.63674e-112	Os03g0351300 [Oryza sativa Japonica Group]>gi|108708138|gb|ABF95933.1| Glycosyl hydrolase family 14 protein, expressed [Oryza sativa Japonica Group]>gi|125543865|gb|EAY90004.1| hypothetical protein OsI_11571 [Oryza sativa Indica Group]>gi|125586250|gb|EAZ26914.1| hypothetical protein OsJ_10841 [Oryza sativa Japonica Group]>gi|255674501|dbj|BAF12030.2| Os03g0351300 [Oryza sativa Japonica Group]	297600911	NM_001056651.2	335	2.8264e-173	Oryza sativa Japonica Group Os03g0351300 (Os03g0351300) mRNA, complete cds	--	--	--	--	Q8VYW2	420	1.09387e-44	Inactive beta-amylase 9 OS=Arabidopsis thaliana GN=BAM9 PE=2 SV=1	PF01373	Glycosyl hydrolase family 14	GO:0005982//GO:0000272//GO:0005985	starch metabolic process//polysaccharide catabolic process//sucrose metabolic process	GO:0043169//GO:0016161	cation binding//beta-amylase activity	GO:0009536	plastid	--	--	--	--
		c152080_g1	558754884	BAO09621.1	1555	0	fructosyltransferase [Phleum pratense]	26986173	AJ532550.1	526	0	Lolium temulentum mRNA for putative fructan 6-fructosyltransferase (6ft gene)	K01193	E3.2.1.26, sacA	beta-fructofuranosidase	http://www.genome.jp/dbget-bin/www_bget?ko:K01193	Q9FSV7	1091	1.3802e-136	Sucrose:sucrose 1-fructosyltransferase OS=Festuca arundinacea GN=1-SST PE=1 SV=1	PF11837	Domain of unknown function (DUF3357)	GO:0005982//GO:0006012//GO:0005985	starch metabolic process//galactose metabolic process//sucrose metabolic process	GO:0004575//GO:0004564	sucrose alpha-glucosidase activity//beta-fructofuranosidase activity	GO:0017177	glucosidase II complex	KOG0228	KOG0228	Beta-fructofuranosidase (invertase)	Beta-fructofuranosidase (invertase)
		c132898_g1	695434216	XP_009531371.1	1311	2.03119e-172	hypothetical protein PHYSODRAFT_562373 [Phytophthora sojae]>gi|348674123|gb|EGZ13942.1| hypothetical protein PHYSODRAFT_562373 [Phytophthora sojae]	326944014	CP002589.1	831	0	Prevotella denticola F0289, complete genome	K01610	E4.1.1.49, pckA	phosphoenolpyruvate carboxykinase (ATP)	http://www.genome.jp/dbget-bin/www_bget?ko:K01610	C4Z0Q6	2246	0	Phosphoenolpyruvate carboxykinase [ATP] OS=Eubacterium eligens (strain ATCC 27750 / VPI C15-48) GN=pckA PE=3 SV=1	PF01293//PF02984	Phosphoenolpyruvate carboxykinase//Cyclin, C-terminal domain	GO:0006094//GO:0015976//GO:0006099	gluconeogenesis//carbon utilization//tricarboxylic acid cycle	GO:0005524//GO:0004612	ATP binding//phosphoenolpyruvate carboxykinase (ATP) activity	GO:0005634	nucleus	--	--	--	--
		c138166_g3	326500998	BAJ98730.1	1026	2.62679e-128	predicted protein [Hordeum vulgare subsp. vulgare]	326500997	AK367527.1	576	0	Hordeum vulgare subsp. vulgare mRNA for predicted protein, complete cds, clone: NIASHv2058I02	--	--	--	--	C0LGR3	514	3.38135e-57	Probable LRR receptor-like serine/threonine-protein kinase At4g26540 OS=Arabidopsis thaliana GN=At4g26540 PE=2 SV=1	PF07714//PF11837//PF00069//PF13855	Protein tyrosine kinase//Domain of unknown function (DUF3357)//Protein kinase domain//Leucine rich repeat	GO:0006012//GO:0005985//GO:0006468//GO:0005982	galactose metabolic process//sucrose metabolic process//protein phosphorylation//starch metabolic process	GO:0004672//GO:0005515//GO:0004575//GO:0005524//GO:0004564	protein kinase activity//protein binding//sucrose alpha-glucosidase activity//ATP binding//beta-fructofuranosidase activity	GO:0017177	glucosidase II complex	--	--	--	--
		c149607_g1	475545043	EMT10431.1	3492	0	Beta-galactosidase 7 [Aegilops tauschii]	241987469	AK334726.1	905	0	Triticum aestivum cDNA, clone: WT010_N13, cultivar: Chinese Spring	--	--	--	--	Q8GX69	2065	0	Beta-galactosidase 16 OS=Arabidopsis thaliana GN=BGAL16 PE=2 SV=2	PF02449//PF02837//PF02140	Beta-galactosidase//Glycosyl hydrolases family 2, sugar binding domain//Galactose binding lectin domain	GO:0006012//GO:0006027//GO:0005975//GO:0046486//GO:0006687	galactose metabolic process//glycosaminoglycan catabolic process//carbohydrate metabolic process//glycerolipid metabolic process//glycosphingolipid metabolic process	GO:0004565//GO:0004553//GO:0030246	beta-galactosidase activity//hydrolase activity, hydrolyzing O-glycosyl compounds//carbohydrate binding	GO:0009341	beta-galactosidase complex	KOG0496	KOG0496	Beta-galactosidase	Beta-galactosidase
		c131240_g1	414886682	DAA62696.1	872	1.66995e-109	TPA: xyloglucan endotransglucosylase/hydrolase protein 32 [Zea mays]	326518555	AK357092.1	461	0	Hordeum vulgare subsp. vulgare mRNA for predicted protein, complete cds, clone: NIASHv1045P21	K08235	E2.4.1.207	xyloglucan:xyloglucosyl transferase	http://www.genome.jp/dbget-bin/www_bget?ko:K08235	P93046	653	3.11368e-78	Xyloglucan endotransglucosylase/hydrolase protein 31 OS=Arabidopsis thaliana GN=XTH31 PE=1 SV=2	PF01280//PF00722	Ribosomal protein L19e//Glycosyl hydrolases family 16	GO:0005975//GO:0042254//GO:0006412	carbohydrate metabolic process//ribosome biogenesis//translation	GO:0004553//GO:0003735	hydrolase activity, hydrolyzing O-glycosyl compounds//structural constituent of ribosome	GO:0005622//GO:0005840	intracellular//ribosome	--	--	--	--
		c151622_g1	357135816	XP_003569504.1	1759	0	PREDICTED: mannan endo-1,4-beta-mannosidase 1 [Brachypodium distachyon]	241990261	AK330603.1	929	0	Triticum aestivum cDNA, clone: SET1_G02, cultivar: Chinese Spring	K19355	MAN	mannan endo-1,4-beta-mannosidase	http://www.genome.jp/dbget-bin/www_bget?ko:K19355	Q0JKM9	1655	0	Mannan endo-1,4-beta-mannosidase 1 OS=Oryza sativa subsp. japonica GN=MAN1 PE=2 SV=2	PF02449//PF00026//PF00150	Beta-galactosidase//Eukaryotic aspartyl protease//Cellulase (glycosyl hydrolase family 5)	GO:0005975//GO:0006508//GO:0006012//GO:0006027//GO:0006687//GO:0046486	carbohydrate metabolic process//proteolysis//galactose metabolic process//glycosaminoglycan catabolic process//glycosphingolipid metabolic process//glycerolipid metabolic process	GO:0004190//GO:0004565//GO:0004553	aspartic-type endopeptidase activity//beta-galactosidase activity//hydrolase activity, hydrolyzing O-glycosyl compounds	GO:0009341	beta-galactosidase complex	--	--	--	--
		c132419_g1	326531324	BAK05013.1	210	1.69748e-15	predicted protein [Hordeum vulgare subsp. vulgare]	241985669	AK332930.1	95	9.88446e-40	Triticum aestivum cDNA, clone: WT005_D16, cultivar: Chinese Spring	--	--	--	--	Q7XIV8	146	1.79701e-08	Probable potassium transporter 9 OS=Oryza sativa subsp. japonica GN=HAK9 PE=2 SV=1	PF02705//PF02878	K+ potassium transporter//Phosphoglucomutase/phosphomannomutase, alpha/beta/alpha domain I	GO:0005975//GO:0071805//GO:0006813	carbohydrate metabolic process//potassium ion transmembrane transport//potassium ion transport	GO:0016868//GO:0015079	intramolecular transferase activity, phosphotransferases//potassium ion transmembrane transporter activity	GO:0016020	membrane	--	--	--	--
		c120651_g9	115479891	NP_001063539.1	201	2.9054e-16	Os09g0491100 [Oryza sativa Japonica Group]>gi|122221917|sp|Q0J0N4.1|BGL30_ORYSJ RecName: Full=Beta-glucosidase 30; Short=Os9bglu30; Flags: Precursor>gi|113631772|dbj|BAF25453.1| Os09g0491100 [Oryza sativa Japonica Group]	242382917	FP092158.1	84	4.40299e-34	Phyllostachys edulis cDNA clone: bphyem211i05, full insert sequence	K01188	E3.2.1.21	beta-glucosidase	http://www.genome.jp/dbget-bin/www_bget?ko:K01188	Q0J0N4	201	4.07002e-17	Beta-glucosidase 30 OS=Oryza sativa subsp. japonica GN=BGLU30 PE=2 SV=1	PF00232	Glycosyl hydrolase family 1	GO:0005975//GO:0009860	carbohydrate metabolic process//pollen tube growth	GO:0008422//GO:0043169//GO:0004553	beta-glucosidase activity//cation binding//hydrolase activity, hydrolyzing O-glycosyl compounds	GO:0009505//GO:0005739	plant-type cell wall//mitochondrion	--	--	--	--
		c127251_g1	326512146	BAJ96054.1	754	1.39392e-86	predicted protein [Hordeum vulgare subsp. vulgare]	326515821	AK375962.1	241	8.21942e-121	Hordeum vulgare subsp. vulgare mRNA for predicted protein, complete cds, clone: NIASHv3111D23	--	--	--	--	Q10RB4	727	1.22631e-83	Beta-galactosidase 5 OS=Oryza sativa subsp. japonica GN=Os03g0165400 PE=2 SV=1	PF01006//PF02449//PF00150	Hepatitis C virus non-structural protein NS4a//Beta-galactosidase//Cellulase (glycosyl hydrolase family 5)	GO:0005975//GO:0006027//GO:0006012//GO:0016032//GO:0006687//GO:0046486	carbohydrate metabolic process//glycosaminoglycan catabolic process//galactose metabolic process//viral process//glycosphingolipid metabolic process//glycerolipid metabolic process	GO:0004565//GO:0004553	beta-galactosidase activity//hydrolase activity, hydrolyzing O-glycosyl compounds	GO:0019012//GO:0009341	virion//beta-galactosidase complex	KOG0496	KOG0496	Beta-galactosidase	Beta-galactosidase
		c142796_g3	168809201	ACA29357.1	889	2.1126e-110	flower locus T3 [Hordeum vulgare subsp. vulgare]>gi|168809203|gb|ACA29358.1| flower locus T3 [Hordeum vulgare subsp. vulgare]>gi|168809205|gb|ACA29359.1| flower locus T3 [Hordeum vulgare subsp. vulgare]>gi|168809207|gb|ACA29360.1| flower locus T3 [Hordeum vulgare subsp. vulgare]>gi|168809209|gb|ACA29361.1| flower locus T3 [Hordeum vulgare subsp. vulgare]>gi|168809211|gb|ACA29362.1| flower locus T…	721636446	XM_003568040.2	459	0	PREDICTED: Brachypodium distachyon protein HEADING DATE 3B-like (LOC100827772), mRNA	K16223	FT	protein FLOWERING LOCUS T	http://www.genome.jp/dbget-bin/www_bget?ko:K16223	Q8VWH2	592	5.7506e-69	Protein HEADING DATE 3B OS=Oryza sativa subsp. japonica GN=HD3B PE=2 SV=1	PF16011//PF06743//PF03526	Carbohydrate-binding family 9//FAST kinase-like protein, subdomain 1//Colicin E1 (microcin) immunity protein	GO:0005975//GO:0016052//GO:0006955//GO:0030153	carbohydrate metabolic process//carbohydrate catabolic process//immune response//bacteriocin immunity	GO:0015643//GO:0004672//GO:0030246//GO:0004553	toxic substance binding//protein kinase activity//carbohydrate binding//hydrolase activity, hydrolyzing O-glycosyl compounds	GO:0019814	immunoglobulin complex	KOG3346	KOG3346	Phosphatidylethanolamine binding protein	Phosphatidylethanolamine binding protein
		c149565_g1	326531324	BAK05013.1	2197	0	predicted protein [Hordeum vulgare subsp. vulgare]	326531323	AK373816.1	1004	0	Hordeum vulgare subsp. vulgare mRNA for predicted protein, complete cds, clone: NIASHv3044H03	--	--	--	--	Q88BD4	333	1.86845e-31	Phosphomannomutase/phosphoglucomutase OS=Pseudomonas syringae pv. tomato (strain DC3000) GN=algC PE=3 SV=1	PF02879//PF02880//PF02878	Phosphoglucomutase/phosphomannomutase, alpha/beta/alpha domain II//Phosphoglucomutase/phosphomannomutase, alpha/beta/alpha domain III//Phosphoglucomutase/phosphomannomutase, alpha/beta/alpha domain I	GO:0005975	carbohydrate metabolic process	GO:0016868	intramolecular transferase activity, phosphotransferases	--	--	--	--	--	--
		c124154_g1	669030155	CDM84589.1	1160	2.63175e-156	unnamed protein product [Triticum aestivum]	241985584	AK332845.1	618	0	Triticum aestivum cDNA, clone: WT005_A08, cultivar: Chinese Spring	--	--	--	--	Q02439	1091	4.86423e-147	Putative glucan endo-1,3-beta-glucosidase GVI (Fragment) OS=Hordeum vulgare PE=3 SV=1	PF00332	Glycosyl hydrolases family 17	GO:0005975	carbohydrate metabolic process	GO:0004553	hydrolase activity, hydrolyzing O-glycosyl compounds	--	--	--	--	--	--
		c115173_g1	326516562	BAJ92436.1	176	2.7981e-13	predicted protein [Hordeum vulgare subsp. vulgare]	--	--	--	--	--	--	--	--	--	Q8L868	131	3.62315e-08	Glucan endo-1,3-beta-glucosidase 11 OS=Arabidopsis thaliana GN=At1g32860 PE=1 SV=1	PF00332	Glycosyl hydrolases family 17	GO:0005975	carbohydrate metabolic process	GO:0004553	hydrolase activity, hydrolyzing O-glycosyl compounds	--	--	--	--	--	--
		c132551_g1	474239256	EMS59735.1	1263	4.64185e-171	Glucan endo-1,3-beta-glucosidase 11 [Triticum urartu]	721615585	XM_010229344.1	591	0	PREDICTED: Brachypodium distachyon glucan endo-1,3-beta-glucosidase 14-like (LOC100823530), mRNA	--	--	--	--	Q8L868	625	7.92402e-76	Glucan endo-1,3-beta-glucosidase 11 OS=Arabidopsis thaliana GN=At1g32860 PE=1 SV=1	PF00332	Glycosyl hydrolases family 17	GO:0005975	carbohydrate metabolic process	GO:0004553	hydrolase activity, hydrolyzing O-glycosyl compounds	--	--	--	--	--	--
		c115173_g2	242050452	XP_002462970.1	1033	4.28815e-129	hypothetical protein SORBIDRAFT_02g035520 [Sorghum bicolor]>gi|241926347|gb|EER99491.1| hypothetical protein SORBIDRAFT_02g035520 [Sorghum bicolor]	326490715	AK358814.1	143	2.52914e-66	Hordeum vulgare subsp. vulgare mRNA for predicted protein, complete cds, clone: NIASHv1083K14	--	--	--	--	O65399	647	6.27891e-75	Glucan endo-1,3-beta-glucosidase 1 OS=Arabidopsis thaliana GN=At1g11820 PE=1 SV=3	PF00332	Glycosyl hydrolases family 17	GO:0005975	carbohydrate metabolic process	GO:0004553	hydrolase activity, hydrolyzing O-glycosyl compounds	--	--	--	--	--	--
		c135884_g1	326495580	BAJ85886.1	1333	4.89671e-179	predicted protein, partial [Hordeum vulgare subsp. vulgare]	326495579	AK354667.1	714	0	Hordeum vulgare subsp. vulgare mRNA for predicted protein, partial cds, clone: NIASHv1009M14	--	--	--	--	Q6Z2J3	1318	8.72887e-178	Endoglucanase 6 OS=Oryza sativa subsp. japonica GN=Os02g0733300 PE=2 SV=1	PF00759	Glycosyl hydrolase family 9	GO:0005975	carbohydrate metabolic process	GO:0004553	hydrolase activity, hydrolyzing O-glycosyl compounds	--	--	--	--	--	--
		c147324_g2	326523729	BAJ93035.1	1386	2.46629e-175	predicted protein [Hordeum vulgare subsp. vulgare]	326523728	AK361831.1	575	0	Hordeum vulgare subsp. vulgare mRNA for predicted protein, complete cds, clone: NIASHv1150G06	K15920	XYL4	beta-D-xylosidase 4	http://www.genome.jp/dbget-bin/www_bget?ko:K15920	Q9LJN4	827	6.96209e-97	Probable beta-D-xylosidase 5 OS=Arabidopsis thaliana GN=BXL5 PE=2 SV=2	PF00933	Glycosyl hydrolase family 3 N terminal domain	GO:0005975	carbohydrate metabolic process	GO:0004553	hydrolase activity, hydrolyzing O-glycosyl compounds	--	--	--	--	--	--
		c144685_g2	326523729	BAJ93035.1	2557	0	predicted protein [Hordeum vulgare subsp. vulgare]	326523728	AK361831.1	1074	0	Hordeum vulgare subsp. vulgare mRNA for predicted protein, complete cds, clone: NIASHv1150G06	K15920	XYL4	beta-D-xylosidase 4	http://www.genome.jp/dbget-bin/www_bget?ko:K15920	Q94KD8	1295	2.09176e-166	Probable beta-D-xylosidase 2 OS=Arabidopsis thaliana GN=BXL2 PE=2 SV=1	PF01915//PF00933	Glycosyl hydrolase family 3 C-terminal domain//Glycosyl hydrolase family 3 N terminal domain	GO:0005975	carbohydrate metabolic process	GO:0004553	hydrolase activity, hydrolyzing O-glycosyl compounds	--	--	--	--	--	--
		c150567_g1	514810256	XP_004979939.1	2391	0	PREDICTED: probable beta-D-xylosidase 2 [Setaria italica]	115486594	NM_001074973.1	835	0	Oryza sativa Japonica Group Os11g0673200 (Os11g0673200) mRNA, complete cds	--	--	--	--	Q9FGY1	1877	0	Beta-D-xylosidase 1 OS=Arabidopsis thaliana GN=BXL1 PE=1 SV=1	PF01915//PF00933	Glycosyl hydrolase family 3 C-terminal domain//Glycosyl hydrolase family 3 N terminal domain	GO:0005975	carbohydrate metabolic process	GO:0004553	hydrolase activity, hydrolyzing O-glycosyl compounds	--	--	--	--	--	--
		c115530_g1	721638050	XP_010231374.1	427	6.87857e-44	PREDICTED: beta-hexosaminidase 3-like [Brachypodium distachyon]	326518843	AK361376.1	217	1.45719e-107	Hordeum vulgare subsp. vulgare mRNA for predicted protein, complete cds, clone: NIASHv1139C13	K12373	HEXA_B	hexosaminidase	http://www.genome.jp/dbget-bin/www_bget?ko:K12373	Q8L7S6	326	1.53176e-31	Beta-hexosaminidase 3 OS=Arabidopsis thaliana GN=HEXO3 PE=1 SV=1	PF00728	Glycosyl hydrolase family 20, catalytic domain	GO:0005975	carbohydrate metabolic process	GO:0004553	hydrolase activity, hydrolyzing O-glycosyl compounds	--	--	KOG2499	KOG2499	Beta-N-acetylhexosaminidase	Beta-N-acetylhexosaminidase
		c120651_g1	475565161	EMT14734.1	922	1.19923e-119	Beta-glucosidase 6 [Aegilops tauschii]	242382917	FP092158.1	246	4.80345e-124	Phyllostachys edulis cDNA clone: bphyem211i05, full insert sequence	K01188	E3.2.1.21	beta-glucosidase	http://www.genome.jp/dbget-bin/www_bget?ko:K01188	Q0J0N4	777	2.6972e-99	Beta-glucosidase 30 OS=Oryza sativa subsp. japonica GN=BGLU30 PE=2 SV=1	PF00232	Glycosyl hydrolase family 1	GO:0005975	carbohydrate metabolic process	GO:0004553	hydrolase activity, hydrolyzing O-glycosyl compounds	--	--	--	--	--	--
		c113903_g1	326494472	BAJ90505.1	382	1.30888e-41	predicted protein [Hordeum vulgare subsp. vulgare]	326494471	AK359294.1	198	1.71542e-97	Hordeum vulgare subsp. vulgare mRNA for predicted protein, complete cds, clone: NIASHv1093I17	--	--	--	--	Q9FXB6	194	1.4064e-16	GDSL esterase/lipase LIP-4 OS=Arabidopsis thaliana GN=LIP4 PE=2 SV=1	PF05297	Herpesvirus latent membrane protein 1 (LMP1)	GO:0019087	transformation of host cell by virus	--	--	GO:0016021	integral component of membrane	--	--	--	--
		c143107_g1	326488117	BAJ89897.1	1028	2.20765e-130	predicted protein [Hordeum vulgare subsp. vulgare]	241986939	AK334200.1	467	0	Triticum aestivum cDNA, clone: WT009_G18, cultivar: Chinese Spring	--	--	--	--	Q94CH6	503	5.57384e-55	GDSL esterase/lipase EXL3 OS=Arabidopsis thaliana GN=EXL3 PE=2 SV=1	PF00657	GDSL-like Lipase/Acylhydrolase	--	--	GO:0016788	hydrolase activity, acting on ester bonds	--	--	--	--	--	--
		c149519_g3	357125248	XP_003564307.1	1363	0	PREDICTED: GDSL esterase/lipase At5g45910-like [Brachypodium distachyon]	241989745	AK330286.1	693	0	Triticum aestivum cDNA, clone: SET4_B11, cultivar: Chinese Spring	--	--	--	--	Q9FJ45	596	1.96384e-71	GDSL esterase/lipase At5g45910 OS=Arabidopsis thaliana GN=At5g45910 PE=2 SV=1	PF00657	GDSL-like Lipase/Acylhydrolase	--	--	GO:0016788	hydrolase activity, acting on ester bonds	--	--	--	--	--	--
		c121402_g1	475583232	EMT19408.1	322	4.09436e-31	GDSL esterase/lipase [Aegilops tauschii]	241983718	AK331660.1	174	1.05851e-83	Triticum aestivum cDNA, clone: WT002_A21, cultivar: Chinese Spring	--	--	--	--	Q9FJ45	184	1.3155e-13	GDSL esterase/lipase At5g45910 OS=Arabidopsis thaliana GN=At5g45910 PE=2 SV=1	--	--	--	--	--	--	--	--	--	--	--	--
		c87042_g1	413953137	AFW85786.1	290	9.51806e-30	hypothetical protein ZEAMMB73_496715 [Zea mays]	151426012	AK248435.1	184	1.08971e-89	Hordeum vulgare subsp. vulgare cDNA clone: FLbaf175c23, mRNA sequence	--	--	--	--	Q9FJ45	145	5.78389e-10	GDSL esterase/lipase At5g45910 OS=Arabidopsis thaliana GN=At5g45910 PE=2 SV=1	--	--	--	--	--	--	--	--	--	--	--	--
		c119597_g1	326495258	BAJ85725.1	446	3.21679e-48	predicted protein [Hordeum vulgare subsp. vulgare]	326495257	AK354506.1	231	2.19831e-115	Hordeum vulgare subsp. vulgare mRNA for predicted protein, complete cds, clone: NIASHv1008B11	--	--	--	--	Q9FK75	315	7.17487e-31	GDSL esterase/lipase At5g45670 OS=Arabidopsis thaliana GN=At5g45670 PE=2 SV=1	--	--	--	--	--	--	--	--	--	--	--	--
		c141189_g1	326500026	BAJ90848.1	1606	0	predicted protein [Hordeum vulgare subsp. vulgare]	326500025	AK359639.1	691	0	Hordeum vulgare subsp. vulgare mRNA for predicted protein, complete cds, clone: NIASHv1100F13	--	--	--	--	Q8LB81	1241	1.71505e-164	GDSL esterase/lipase At5g33370 OS=Arabidopsis thaliana GN=At5g33370 PE=2 SV=1	PF00657	GDSL-like Lipase/Acylhydrolase	--	--	GO:0016788	hydrolase activity, acting on ester bonds	--	--	--	--	--	--
		c135185_g2	475549861	EMT11335.1	1485	0	GDSL esterase/lipase [Aegilops tauschii]	241987073	AK334330.1	613	0	Triticum aestivum cDNA, clone: WT009_L19, cultivar: Chinese Spring	--	--	--	--	Q8VY93	995	1.33659e-129	GDSL esterase/lipase At4g26790 OS=Arabidopsis thaliana GN=At4g26790 PE=2 SV=1	PF00657	GDSL-like Lipase/Acylhydrolase	--	--	GO:0016788	hydrolase activity, acting on ester bonds	--	--	--	--	--	--
		c136012_g4	326499047	BAK06014.1	912	2.09618e-118	predicted protein [Hordeum vulgare subsp. vulgare]	326499046	AK374818.1	397	0	Hordeum vulgare subsp. vulgare mRNA for predicted protein, complete cds, clone: NIASHv3077C23	--	--	--	--	Q9FYD3	402	4.07576e-44	GDSL esterase/lipase At3g43570 OS=Arabidopsis thaliana GN=At3g43570 PE=3 SV=1	--	--	--	--	--	--	--	--	--	--	--	--
		c132301_g1	357150796	XP_003575579.1	977	3.93632e-124	PREDICTED: GDSL esterase/lipase At2g04570-like [Brachypodium distachyon]	241988013	AK335270.1	440	0	Triticum aestivum cDNA, clone: WT012_H16, cultivar: Chinese Spring	--	--	--	--	Q67ZI9	638	4.16432e-75	GDSL esterase/lipase At2g42990 OS=Arabidopsis thaliana GN=At2g42990 PE=2 SV=1	PF00657	GDSL-like Lipase/Acylhydrolase	--	--	GO:0016788	hydrolase activity, acting on ester bonds	--	--	--	--	--	--
		c117643_g1	573942576	XP_006653672.1	1045	1.53926e-135	PREDICTED: GDSL esterase/lipase At4g16230-like [Oryza brachyantha]	573942575	XM_006653609.1	215	2.18965e-106	PREDICTED: Oryza brachyantha GDSL esterase/lipase At4g16230-like (LOC102709275), mRNA	--	--	--	--	Q8L5Z1	423	7.0026e-45	GDSL esterase/lipase At1g33811 OS=Arabidopsis thaliana GN=At1g33811 PE=2 SV=1	PF00657//PF01022	GDSL-like Lipase/Acylhydrolase//Bacterial regulatory protein, arsR family	GO:0006355	regulation of transcription, DNA-templated	GO:0003700//GO:0016788	transcription factor activity, sequence-specific DNA binding//hydrolase activity, acting on ester bonds	GO:0005667	transcription factor complex	--	--	--	--
		c142380_g1	475583232	EMT19408.1	772	5.02963e-95	GDSL esterase/lipase [Aegilops tauschii]	241983718	AK331660.1	400	0	Triticum aestivum cDNA, clone: WT002_A21, cultivar: Chinese Spring	--	--	--	--	Q94F40	390	4.76444e-40	GDSL esterase/lipase At1g28600 OS=Arabidopsis thaliana GN=At1g28600 PE=2 SV=1	PF00335//PF00657	Tetraspanin family//GDSL-like Lipase/Acylhydrolase	--	--	GO:0016788	hydrolase activity, acting on ester bonds	GO:0016021	integral component of membrane	--	--	--	--
		c128553_g2	475624121	EMT32479.1	1097	7.2413e-147	GDSL esterase/lipase [Aegilops tauschii]	326487605	AK374278.1	493	0	Hordeum vulgare subsp. vulgare mRNA for predicted protein, complete cds, clone: NIASHv3059F19	--	--	--	--	Q94F40	486	3.25593e-55	GDSL esterase/lipase At1g28600 OS=Arabidopsis thaliana GN=At1g28600 PE=2 SV=1	PF00657	GDSL-like Lipase/Acylhydrolase	--	--	GO:0016788	hydrolase activity, acting on ester bonds	--	--	--	--	--	--
		c120498_g1	357128127	XP_003565727.1	994	7.21309e-165	PREDICTED: GDSL esterase/lipase At1g09390-like [Brachypodium distachyon]	326488942	AK366880.1	435	0	Hordeum vulgare subsp. vulgare mRNA for predicted protein, complete cds, clone: NIASHv2047L08	--	--	--	--	O80522	628	1.41453e-103	GDSL esterase/lipase At1g09390 OS=Arabidopsis thaliana GN=At1g09390 PE=2 SV=1	PF00657	GDSL-like Lipase/Acylhydrolase	--	--	GO:0016788	hydrolase activity, acting on ester bonds	--	--	--	--	--	--
		gene_id	NR GI	NR ID	NR Score	NR Evalue	NR Description	NT GI	NT ID	NT Score	NT Evalue	NT Description	KO ID	KO Name	KO Description	Http Link	Swissprot ID	Swissprot Score	Swissprot Evalue	Swissprot Description	PFAM ID	PFAM description	Gene Ontology Biological Pathway	BP Description	Gene Ontology Molecular Function	MF Description	Gene Ontology Cellular Component	CC Description	KOG ID	KOG ID	KOG Description	KOG Description
HT-BH	HSP and HSF	c117796_g1	218192030	EEC74457.1	271	4.59815e-28	hypothetical protein OsI_09880 [Oryza sativa Indica Group]	150172480	CU406884.1	130	1.20113e-59	Oryza rufipogon (W1943) cDNA clone: ORW1943C109L05, full insert sequence	K09419	HSFF	heat shock transcription factor, other eukaryote	http://www.genome.jp/dbget-bin/www_bget?ko:K09419	Q652B0	274	3.21627e-27	Heat stress transcription factor B-2c OS=Oryza sativa subsp. japonica GN=HSFB2C PE=2 SV=1	PF00447	HSF-type DNA-binding	GO:0006355	regulation of transcription, DNA-templated	GO:0043565//GO:0003700	sequence-specific DNA binding//transcription factor activity, sequence-specific DNA binding	GO:0005634//GO:0005667	nucleus//transcription factor complex	KOG0627	KOG0627	Heat shock transcription factor	Heat shock transcription factor
		c134453_g1	328671448	AEB26596.1	348	2.98021e-34	heat shock factor B2c, partial [Hordeum vulgare subsp. vulgare]	241983090	AK331030.1	205	6.78745e-101	Triticum aestivum cDNA, clone: SET5_O10, cultivar: Chinese Spring	K09419	HSFF	heat shock transcription factor, other eukaryote	http://www.genome.jp/dbget-bin/www_bget?ko:K09419	Q652B0	331	1.88096e-32	Heat stress transcription factor B-2c OS=Oryza sativa subsp. japonica GN=HSFB2C PE=2 SV=1	PF00447	HSF-type DNA-binding	GO:0006355	regulation of transcription, DNA-templated	GO:0003700//GO:0043565	transcription factor activity, sequence-specific DNA binding//sequence-specific DNA binding	GO:0005634//GO:0005667	nucleus//transcription factor complex	KOG0627	KOG0627	Heat shock transcription factor	Heat shock transcription factor
		c130038_g1	475588320	EMT20815.1	392	3.85187e-41	Heat stress transcription factor B-2b [Aegilops tauschii]	763827524	KP063542.1	160	5.12279e-76	Triticum aestivum heat-responsive transcription factor (HSF-2) gene, complete cds	K09419	HSFF	heat shock transcription factor, other eukaryote	http://www.genome.jp/dbget-bin/www_bget?ko:K09419	Q6Z9C8	255	2.40994e-23	Heat stress transcription factor B-2b OS=Oryza sativa subsp. japonica GN=HSFB2B PE=2 SV=1	PF01021	TYA transposon protein	--	--	GO:0003723	RNA binding	GO:0005737	cytoplasm	--	--	--	--
		c146602_g2	385300869	AFI61331.1	494	2.31311e-55	HSF3 [Triticum aestivum]	326519946	AK372701.1	274	2.92432e-139	Hordeum vulgare subsp. vulgare mRNA for predicted protein, complete cds, clone: NIASHv3009M23	K09419	HSFF	heat shock transcription factor, other eukaryote	http://www.genome.jp/dbget-bin/www_bget?ko:K09419	Q6Z9C8	400	5.35694e-42	Heat stress transcription factor B-2b OS=Oryza sativa subsp. japonica GN=HSFB2B PE=2 SV=1	PF15761//PF00447	Immortalisation up-regulated protein//HSF-type DNA-binding	GO:0006355	regulation of transcription, DNA-templated	GO:0043565//GO:0003700	sequence-specific DNA binding//transcription factor activity, sequence-specific DNA binding	GO:0005634//GO:0005667	nucleus//transcription factor complex	KOG0627	KOG0627	Heat shock transcription factor	Heat shock transcription factor
[truncated: 38 more rows]

## Sheet: Additional File 6
Table S16 The Genes in Brown-module
[truncated: 115 more rows]

## Sheet: Additional File 7
Table S17 The targets of miR530
[truncated: 10 more rows]
