# Supplementary material for: Integration of small RNAs and transcriptome sequencing uncovers a complex regulatory network during vernalization and heading stages of orchardgrass (Dactylis glomerata L.)
Source: BMC Genomics. 2018 Oct 3;19:727. doi: 10.1186/s12864-018-5104-0 (PMC6171228; doi:10.1186/s12864-018-5104-0)
Supplement: Supplementary file 3 — Table S11. The primers used for qRT-PCR. Table S12. Targets of miRNAs in the BV stage, VE stage, and AV stage. Table S13. Statistics for GO enrichment results. Table S14. DEGs in the VE-BV-UP vs AV-VE-DOWN and VE-BV-DOWN vs AV-VE-UP comparisons. Table S15. Concerned DEGs in the VE-BV, AV-VE, and HT-BH comparison. Table S16. The genes in the brown-module. Table S17. The targets of miR530. (XLSX 36 kb) [file 12864_2018_5104_MOESM3_ESM.xlsx]

## Sheet: Supplementary Table 1
Supplementary Table 1 Summary statistics of RNA sequencing in different stages samples
Sample	Raw Reads	Clean reads	Clean bases(Gb)	Error(%)	Q20(%)	Q30(%)	GC(%)
BV1	64804854	61582402	9.24	0.01	98.16	95.46	57.11
BV2	66502372	63148008	9.47	0.01	98.17	95.49	56.95
BV3	62481538	59315920	8.9	0.01	98.17	95.49	56.88
VE1	55251600	52455350	7.87	0.01	98.21	95.57	56.51
VE2	49366394	46983018	7.05	0.01	98.26	95.67	56.25
VE3	54938366	52186156	7.83	0.01	98.31	95.77	56.81
AV1	68620504	65161660	9.77	0.01	98.3	95.75	57.02
AV2	64106388	60940162	9.14	0.01	98.2	95.56	57.13
AV3	67712668	64422840	9.66	0.01	98.17	95.49 X	57.35
BH1	57649328	54818400	8.22	0.01	98.09	95.34	56.79
BH2	55362414	52749300	7.91	0.01	98.16	95.46	56.46
BH3	52183936	49699104	7.45	0.01	98.01	95.18	56.3
HT1	61380552	59223726	8.88	0.01	97.57	94.09	57.18
HT2	64258204	62968396	9.45	0.01	98.1	95.38	57.32
HT3	61270548	60216048	9.03	0.01	98.19	95.55	57.01

## Sheet: Supplementary Table 2
Supplementary Table 2 Summary of transcriptome sequencing for D. glomerata
Species	D. glomerata
Raw reads	905889666
Clean reads	865870490
Clean bases(Gb)	129.87
Number of transcripts	499624
Average length of transcripts(bp)	846
Number of unigenes	270221
Average length of unigenes(bp)	653
Average Q20(%)	98.15
Average Q30(%)	95.43
Average GC(%)	56.74

## Sheet: Supplementary Table 3
Supplementary Table 3 Summary statistics the quality of sRNA sequencing
Sample	Reads	Bases(Gb)	Error rate	Q20	Q30	GC content
BV1	14159554	0.708	0.0001	0.985	0.9736	0.5125
BV2	17782507	0.889	0.0001	0.9844	0.9725	0.5045
BV3	10960530	0.548	0.0001	0.9848	0.9731	0.5133
VE1	10631413	0.532	0.0001	0.9844	0.9724	0.5231
VE2	15649412	0.782	0.0001	0.9845	0.9724	0.5133
VE3	13668043	0.683	0.0001	0.9849	0.9733	0.5188
AV1	15701409	0.785	0.0001	0.9856	0.975	0.5124
AV2	10709126	0.535	0.0001	0.9843	0.9721	0.5128
AV3	11951338	0.598	0.0001	0.9859	0.9752	0.5128
BH1	11902778	0.595	0.0001	0.986	0.9753	0.5152
BH2	12496152	0.625	0.0001	0.9849	0.9737	0.5109
BH3	11697521	0.585	0.0001	0.9857	0.9749	0.5175
HT1	10839334	0.542	0.0001	0.9857	0.9748	0.5158
HT2	11659616	0.583	0.0001	0.9861	0.9756	0.5139
HT3	13887399	0.694	0.0001	0.9855	0.9747	0.5175

## Sheet: Supplementary Table 4
Supplementary Table 4 Summary statistics of sRNA sequencing in different stages samples
Sample	total reads	N% >10%	low quality	5 adapter contamine	3 adaptern null or insert null	with poly A/T/G/C	clean reads
BV1	14159554(100.00%)	204(0.00%)	32837(0.23%)	3602 (0.03%)	575525 (4.06%)	78148(0.55%)	13469238(95.12%)
BV2	17782507(100.00%)	235(0.00%)	49945(0.28%)	7011 (0.04%)	230398 (1.30%)	61540 (0.35%)	17433378(98.04%)
BV3	10960530(100.00%)	181(0.00%)	28356(0.26%)	3998 (0.04%)	154412 (1.41%)	47888 (0.44%)	10725695(97.86%)
VE1	10631413(100.00%)	149(0.00%)	26975(0.25%)	3312 (0.03%)	162952 (1.53%)	49571 (0.47%)	10388454(97.71%)
VE2	15649412(100.00%)	215(0.00%)	37932(0.24%)	4743 (0.03%)	337249 (2.16%)	101359 (0.65%)	15167914(96.92%)
VE3	13668043(100.00%)	189(0.00%)	33627(0.25%)	4554 (0.03%)	234661 (1.72%)	64035 (0.47%)	13330977(97.53%)
AV1	15701409(100.00%)	302(0.00%)	41239(0.26%)	8059 (0.05%)	319031 (2.03%)	64629 (0.41%)	15268149(97.24%)
AV2	10709126(100.00%)	178(0.00%)	27848(0.26%)	2905 (0.03%)	146293 (1.37%)	50113 (0.47%)	10481789(97.88%)
AV3	11951338(100.00%)	209(0.00%)	29469(0.25%)	5871 (0.05%)	307380 (2.57%)	67846 (0.57%)	11540563(96.56%)
BH1	11902778(100.00%)	243(0.00%)	31475(0.26%)	6278 (0.05%)	204590 (1.72%)	33118 (0.28%)	11627074(97.68%)
BH2	12496152(100.00%)	265(0.00%)	35654(0.29%)	3276 (0.03%)	565827 (4.53%)	51827 (0.41%)	11839303(94.74%)
BH3	11697521(100.00%)	214(0.00%)	34203(0.29%)	6250 (0.05%)	151806 (1.30%)	29705 (0.25%)	11475343(98.10%)
HT1	10839334(100.00%)	217(0.00%)	28361(0.26%)	7104 (0.07%)	177708 (1.64%)	43367 (0.40%)	10582577(97.63%)
HT2	11659616(100.00%)	208(0.00%)	29937(0.26%)	5018 (0.04%)	175070 (1.50%)	47157 (0.40%)	11402226(97.79%)
HT3	13887399(100.00%)	284(0.00%)	38534(0.28%)	3888 (0.03%)	287453 (2.07%)	27178 (0.20%)	13530062(97.43%)

## Sheet: Supplementary Table 5
Supplementary Table 5 Summary statistics of sRNA mapping results
Sample	Total sRNA	Mapped sRNA	Mapped sRNA+	Mapped sRNA-
BV1	5989156 (100.00%)	3891260 (64.97%)	2582430 (43.12%)	1308830 (21.85%)
BV2	13016288 (100.00%)	7683161 (59.03%)	4622934 (35.52%)	3060227 (23.51%)
BV3	6943608 (100.00%)	4411467 (63.53%)	2843182 (40.95%)	1568285 (22.59%)
VE1	6185668 (100.00%)	4339472 (70.15%)	3019075 (48.81%)	1320397 (21.35%)
VE2	7911923 (100.00%)	5167327 (65.31%)	3383131 (42.76%)	1784196 (22.55%)
VE3	6958361 (100.00%)	4580098 (65.82%)	3028789 (43.53%)	1551309 (22.29%)
AV1	9089952 (100.00%)	6310011 (69.42%)	4163717 (45.81%)	2146294 (23.61%)
AV2	6962800 (100.00%)	4457618 (64.02%)	2988988 (42.93%)	1468630 (21.09%)
AV3	6510581 (100.00%)	4443799 (68.26%)	3226051 (49.55%)	1217748 (18.70%)
BH1	7636243 (100.00%)	5031679 (65.89%)	3476114 (45.52%)	1555565 (20.37%)
BH2	6059380 (100.00%)	3970493 (65.53%)	2672354 (44.10%)	1298139 (21.42%)
BH3	8186898 (100.00%)	5428948 (66.31%)	3532232 (43.14%)	1896716 (23.17%)
HT1	6932836 (100.00%)	4527727 (65.31%)	2872031 (41.43%)	1655696 (23.88%)
HT2	7687426 (100.00%)	4776177 (62.13%)	3239026 (42.13%)	1537151 (20.00%)
HT3	8764427 (100.00%)	5627853 (64.21%)	3838044 (43.79%)	1789809 (20.42%)

## Sheet: Supplementary Table 6
Supplementary Table 6 Legnth distribution of total sRNA
Length	18	19	20	21	22	23	24	25	26	27	28	29	30
BV1	135929	259445	310231	744853	548241	393273	1302447	497110	359716	316786	283577	381192	456356
BV2	484430	799502	888346	2026434	1695305	908753	2939848	1114799	480916	395856	331376	449568	501155
BV3	246648	426836	495810	1037637	720750	467671	1608642	482064	310872	277263	229757	299342	340316
VE1	369814	537468	539301	989229	666299	478096	993367	377106	305316	262424	206456	225420	235372
VE2	246733	415617	458824	1228587	857923	512727	1845619	458207	369021	355821	310237	410370	442237
VE3	359706	581368	579033	1134352	728335	474157	1395836	385512	289825	249993	210953	261931	307360
AV1	316675	559800	645252	1121135	846924	647026	1963013	701290	518934	460101	403467	464012	442323
AV2	307903	530780	638869	1055258	723317	465303	1497635	412416	308239	259672	222482	261451	279475
AV3	231375	367055	453585	828909	589443	468855	1436674	441757	378892	334516	291819	333937	353764
BH1	453217	629806	592844	1259033	815115	491944	1746384	417350	286022	244923	215301	262004	222300
BH2	153433	255924	291409	699369	512270	368775	1399956	471369	355240	334881	317831	403590	495333
BH3	436954	683566	627536	1482641	836702	497030	1946689	483457	298139	246595	208496	227007	212086
HT1	376788	567880	581388	1079106	711634	447878	1544340	341124	281696	248244	219633	262259	270866
HT2	390037	528208	582775	1138159	755558	531094	2076579	365770	289097	254526	220973	265593	289057
HT3	616078	820207	799264	1425988	978031	584151	1708042	401387	337202	289618	240817	266650	296992

## Sheet: Supplementary Table 7-删除
Supplementary Table 7 Summary statistics of known miRNAs and nove miRNAs
	Known miRNAs		Novel miRNAs
Types	Mapped mature	Mapped hairpin	Mapped mature	Mapped hairpin
BV1	72	96	103	116
BV2	82	106	137	156
BV3	74	98	124	146
VE1	73	99	106	122
VE2	73	99	128	149
VE3	77	100	127	140
AV1	74	97	118	139
AV2	70	96	125	141
AV3	74	93	107	125
BH1	73	94	107	127
BH2	63	86	120	136
BH3	77	102	111	129
HT1	73	96	114	133
HT2	80	102	116	137
HT3	76	101	127	142
Total	109	133	161	173

## Sheet: Supplementary Table 7
Supplementary Table 7 Summary statistics and Length distribution of known miRNAs and novel miRNAs
Known	length	19	20	21	22	23	24			Total
	NO.	1	6	82	10	2	8			109
	Percentage	0.00917431	0.0550459	0.752294	0.0917431	0.0183486	0.0733945
Novel	length	18	19	20	21	22	23	24	25
	NO.	7	2	9	105	10	2	27	1	163
	Percentage	0.0434783	0.0124224	0.0559006	0.652174	0.0621118	0.0124224	0.167702	0.00621118

## Sheet: Supplementary Table 8
Supplementary Table 8 Statistics of differential expressed miRNAs
Comparisons	Total miRNAs	Up-regulated		Down-regulated
		Known miRNAs	Novel miRNAs	Known miRNAs	Novel miRNAs
VE vs BV	11	5	4	1	1
AV vs VE	27	6	4	11	6
BH vs AV	9	0	2	4	3
HT vs BH	6	2	1	1	2
Total	53	13	11	17	12

## Sheet: Supplementary Table 9
Supplementary Table 9 The targets of differential expressed miRNAs
miRNA family	miRNA name	Targets	Annotation
miR530	osa-miR530-5p	c127042_g1	ABC transporter I family member 21
		c136234_g1	Transcription factor RF2b
		c140790_g1	Trafficking protein particle complex II-specific subunit 130
		c142998_g1	L-galactono-1,4-lactone dehydrogenase 2
		c143216_g1	F subunit of K+-transporting ATPase
		c149111_g1	Indole biosynthetic process, ENO1
		c151171_g1	PHD-finger
miR528	osa-miR528-5p	c144403_g1	D-lactate dehydrogenase (cytochrome)
miR5072	osa-miR5072	c152250_g1	BTB/POZ and MATH domain-containing protein 1
miR444	osa-miR444b.1	c146790_g1	Protein yqxC
miR408	osa-miR408-3p	c133951_g1	N-(5'-phosphoribosyl)anthranilate isomerase 1
	osa-miR408-3p	c138733_g1	Cytochrome P450
	osa-miR408-3p	c145826_g1	SKP1-interacting partner 15
	osa-miR408-3p	c146816_g1	LRR receptor-like serine/threonine-protein kinase
	osa-miR408-3p	c150244_g1	Pentatricopeptide repeat-containing protein
miR399	osa-miR399d	c128474_g1	UPF0676 protein C1494.01
	osa-miR399d	c148316_g1	Ubiquitin-conjugating enzyme E2 24
miR398	osa-miR398b	c119894_g1	Unknown
miR397	osa-miR397b	c128317_g1	Putative laccase-11
	osa-miR397b	c136127_g1	Endophilin-A2
	osa-miR397a	c140093_g1	Laccase-4
	osa-miR397a	c146216_g3	Laccase-12/13
miR396	osa-miR396a-3p	c143806_g1	Ribosomal RNA-processing protein 9
miR395	osa-miR395o	c140850_g1	ATP sulfurylase 4
	osa-miR395o	c146677_g2	Putative disease resistance protein RGA3
	osa-miR395b	c139013_g3	Shikimate O-hydroxycinnamoyltransferase
miR394	osa-miR394	c124634_g1	F-box only protein 6
	osa-miR394	c131158_g5	Protein SUPPRESSOR OF PHYA-105 1
miR2118	osa-miR2118f	c152606_g1	Putative disease resistance protein RGA3
	osa-miR2118b	c151633_g1	Disease resistance protein RPM1
miR172	osa-miR172a	c117776_g1	Phosphatidylinositol 4-phosphate 5-kinase 9
	osa-miR172a	c132567_g1	Ethylene-responsive transcription factor RAP2-7
	osa-miR172a	c138077_g1	Floral homeotic protein APETALA 2
	osa-miR172a	c151537_g1	Floral homeotic protein APETALA 2
miR168	osa-miR168a-5p	c129405_g1	UDP-glucuronate decarboxylase
	osa-miR168a-5p	c142464_g1	Ras-related protein Rab-5C
miR167	osa-miR167d-5p	c146925_g2	Late blight resistance protein homolog R1B-14
	osa-miR167d-3p	c111561_g1	Protein FAR1-RELATED SEQUENCE 5
	osa-miR167d-3p	c117937_g2	Ribosome production factor 2 homolog
miR166	osa-miR166m	c148275_g1	Glucose-6-phosphate 1-epimerase
	osa-miR166b-5p	c143057_g1	Cationic amino acid transporter 2
miR162	osa-miR162a	c238206_g1	Glutathione import ATP-binding protein GsiA
miR160	osa-miR160f-5p	c149461_g1	Bromodomain-containing factor 2
	osa-miR160f-5p	c150948_g1	Probable protein phosphatase 2C 72
miR156	osa-miR156a	c146679_g3	MYB-related transcription factor LHY
miR1432	osa-miR1432-5p	c150536_g3	Dynamin-2B
Novel miRNA	novel_182	c152250_g1	BTB/POZ and MATH domain-containing protein 1
		c152250_g1	BTB/POZ and MATH domain-containing protein 1
	novel_178	c128050_g1	Meiotic recombination protein SPO11
		c133376_g1	Phytochrome and flowering time protein 1
		c140626_g1	Transcription factor bHLH47
	novel_173	c129530_g2	Regulatory protein NPR2
		c152135_g2	Truncated hemoglobin Hb2a
	novel_123	c118303_g4	Calcium permeable stress-gated cation channel 1
		c130212_g6	Trafficking protein particle complex subunit 1
		c118303_g4	Calcium permeable stress-gated cation channel 1
		c141113_g1	Protein PLASTID MOVEMENT IMPAIRED 2
	novel_113	c129278_g1	Ribosomal protein L22p
		c132041_g2	RNA polymerase III subunit RPC82 domain containing protein
		c145554_g1	Argininosuccinate lyase
		c146982_g1	Calcium-transporting ATPase
	novel_107	c140850_g1	ATP sulfurylase 4
		c141967_g1	Glyoxylate/hydroxypyruvate reductase HPR3
		c143514_g2	Methyltransferase PMT11
	novel_105	c111943_g1	Transcription elongation factor SPT5 homolog 1
		c126912_g1	NADH dehydrogenase (ubiquinone) 1 alpha subcomplex subunit 12
	novel_72	c138307_g1	Calmodulin
	novel_42	c141967_g1	Glyoxylate/hydroxypyruvate reductase HPR3
		c143514_g2	Methyltransferase PMT11
	novel_41	c142713_g2	Receptor-like protein kinase HSL1
	novel_30	c125801_g1	Serine/threonine-protein phosphatase PP1 catalytic subunit
		c131095_g1	Prohibitin-2
	novel_26	c148527_g2	Splicing factor 3B subunit 1
		c151628_g1	Disease resistance protein RGA1
	novel_23	c131203_g1	Patatin-like protein 2
	novel_22	c238206_g1	Glutathione import ATP-binding protein GsiA
	novel_20	c145803_g1	Transcription factor GAMYB
	novel_16	c136243_g1	Unknown

[truncated: 1 more sheets: Supplementary Table 10]
